# Supplementary material for: Assessing the spatiotemporal interactions of mesopredators in Sumatra’s tropical rainforest
Source: PLoS One. 2018 Sep 19;13(9):e0202876. doi: 10.1371/journal.pone.0202876 (PMC6145507; doi:10.1371/journal.pone.0202876)
Supplement: S1 Dataset — (ZIP) [file pone.0202876.s001.zip]

Archive with 7 entries (6 files):
- Iding_spc_data.xlsx
- __MACOSX/
- __MACOSX/._Iding_spc_data.xlsx
- KS_Bayes_multispecies_Occ_2018.R
- __MACOSX/._KS_Bayes_multispecies_Occ_2018.R
- overlap_KerinciSeblat_2018.R
- __MACOSX/._overlap_KerinciSeblat_2018.R
