# Supplementary material for: Assessing the spatiotemporal interactions of mesopredators in Sumatra’s tropical rainforest
Source: PLoS One. 2018 Sep 19;13(9):e0202876. doi: 10.1371/journal.pone.0202876 (PMC6145507; doi:10.1371/journal.pone.0202876)
Supplement: S1 Dataset — (ZIP) [file pone.0202876.s001.zip › Iding_spc_data.xlsx]

## Sheet: focal_species
No	Station_ID	time	spc	sa
3	K001	0.17	landak	1
9	K001	0.44	kijang	1
2	K001	0.092	kijang	1
18	K001	0.988	kijang	1
4	K001	0.184	kijang	1
10	K001	0.487	beruk	1
7	K001	0.359	kijang	1
8	K001	0.423	beruk	1
14	K001	0.68	beruk	1
17	K001	0.818	landak	1
12	K001	0.534	kijang	1
6	K001	0.354	beruk	1
16	K001	0.729	kuau	1
41	K002	0.998	kijang	1
29	K002	0.328	beruk	1
31	K002	0.472	kancil	1
37	K002	0.781	landak	1
34	K002	0.514	kijang	1
30	K002	0.446	kijang	1
25	K002	0.281	beruk	1
26	K002	0.289	beruk	1
27	K002	0.29	beruk	1
49	K003	0.295	kancil	1
47	K003	0.256	kancil	1
63	K003	0.863	landak	1
64	K003	0.915	landak	1
67	K003	0.979	kancil	1
58	K003	0.588	beruk	1
66	K003	0.973	kancil	1
53	K003	0.392	beruk	1
57	K003	0.551	beruk	1
59	K003	0.609	beruk	1
56	K003	0.528	beruk	1
54	K003	0.444	beruk	1
61	K003	0.759	kancil	1
70	K004	0.301	beruk	1
79	K004	0.702	beruk	1
69	K004	0.281	kijang	1
78	K004	0.418	kuau	1
73	K004	0.341	kijang	1
81	K004	0.835	landak	1
80	K004	0.722	kijang	1
82	K004	0.992	landak	1
74	K004	0.368	kuau	1
75	K004	0.396	kuau	1
76	K004	0.399	kuau	1
77	K004	0.417	kuau	1
72	K004	0.333	kuau	1
99	K005	0.739	kancil	1
85	K005	0.231	landak	1
98	K005	0.675	macandahan	1
96	K005	0.551	beruk	1
89	K005	0.339	beruk	1
92	K005	0.442	beruk	1
95	K005	0.548	beruk	1
83	K005	0.047	landak	1
90	K005	0.395	kancil	1
102	K005	0.984	landak	1
93	K005	0.508	beruk	1
101	K005	0.831	landak	1
100	K005	0.764	kancil	1
97	K005	0.624	beruk	1
110	K006	0.344	beruk	1
119	K006	0.566	beruk	1
118	K006	0.54	beruk	1
105	K006	0.087	landak	1
111	K006	0.371	beruk	1
130	K006	0.93	landak	1
112	K006	0.377	kancil	1
122	K006	0.605	beruk	1
123	K006	0.611	beruk	1
104	K006	0.067	landak	1
127	K006	0.686	kuau	1
109	K006	0.34	beruk	1
120	K006	0.581	beruk	1
107	K006	0.266	kuau	1
128	K006	0.747	kancil	1
135	K007	0.157	landak	1
136	K007	0.159	landak	1
148	K007	0.61	beruk	1
140	K007	0.327	kuau	1
155	K007	0.804	kucingemas	1
132	K007	0.038	landak	1
152	K007	0.743	kijang	1
153	K007	0.755	kucingemas	1
154	K007	0.757	kucingemas	1
158	K007	0.865	landak	1
160	K007	0.869	landak	1
156	K007	0.813	landak	1
162	K007	0.897	landak	1
141	K007	0.372	kancil	1
145	K007	0.453	kuau	1
138	K007	0.241	kucingemas	1
159	K007	0.869	kijang	1
147	K007	0.534	kuau	1
134	K007	0.123	kijang	1
146	K007	0.474	beruk	1
149	K007	0.622	beruk	1
144	K007	0.429	beruk	1
151	K007	0.712	kijang	1
139	K007	0.264	kijang	1
169	K008	0.315	kuau	1
182	K008	0.571	kuau	1
174	K008	0.351	kuau	1
178	K008	0.386	kuau	1
179	K008	0.394	kuau	1
180	K008	0.397	kuau	1
168	K008	0.315	kuau	1
173	K008	0.344	kuau	1
177	K008	0.385	kuau	1
167	K008	0.311	kuau	1
175	K008	0.364	kuau	1
196	K008	0.854	landak	1
164	K008	0.279	kuau	1
166	K008	0.307	kuau	1
171	K008	0.335	kuau	1
183	K008	0.63	kuau	1
170	K008	0.33	kuau	1
185	K008	0.684	beruk	1
202	K008	0.948	landak	1
172	K008	0.341	kuau	1
186	K008	0.685	kuau	1
195	K008	0.846	landak	1
197	K008	0.86	landak	1
192	K008	0.813	landak	1
188	K008	0.724	beruk	1
165	K008	0.305	beruk	1
193	K008	0.824	landak	1
194	K008	0.836	landak	1
176	K008	0.369	beruk	1
191	K008	0.807	landak	1
199	K008	0.892	landak	1
200	K008	0.936	landak	1
203	K008	0.994	landak	1
198	K008	0.887	landak	1
223	K009	0.915	landak	1
224	K009	0.958	landak	1
211	K009	0.569	kancil	1
220	K009	0.706	kancil	1
213	K009	0.59	kancil	1
212	K009	0.575	kancil	1
215	K009	0.606	beruk	1
209	K009	0.528	kancil	1
208	K009	0.502	kancil	1
210	K009	0.538	kancil	1
217	K009	0.664	kancil	1
219	K009	0.705	kancil	1
222	K009	0.894	kancil	1
206	K009	0.337	beruk	1
216	K009	0.661	beruk	1
218	K009	0.683	beruk	1
214	K009	0.592	beruk	1
227	K010	0.264	beruk	1
242	K010	0.994	kijang	1
241	K010	0.967	kijang	1
225	K010	0.028	kancil	1
226	K010	0.053	kancil	1
228	K010	0.314	beruk	1
229	K010	0.427	beruk	1
230	K010	0.43	beruk	1
232	K010	0.549	beruk	1
233	K010	0.565	beruk	1
234	K010	0.567	beruk	1
237	K010	0.681	beruk	1
240	K010	0.948	kijang	1
243	K011	0.621	beruk	1
244	K011	0.943	landak	1
253	K012	0.412	beruk	1
252	K012	0.356	beruk	1
248	K012	0.274	kuau	1
266	K013	0.4	kijang	1
265	K013	0.389	beruk	1
272	K014	0.178	landak	1
281	K014	0.394	kuau	1
291	K014	0.712	kancil	1
275	K014	0.253	kijang	1
278	K014	0.312	beruk	1
274	K014	0.219	landak	1
288	K014	0.661	kijang	1
285	K014	0.521	kuau	1
283	K014	0.401	kucingemas	1
270	K014	0.08	landak	1
280	K014	0.388	beruk	1
279	K014	0.364	beruk	1
290	K014	0.699	kuau	1
273	K014	0.205	landak	1
286	K014	0.589	kijang	1
282	K014	0.4	kuau	1
284	K014	0.427	beruk	1
297	K015	0.075	kancil	1
348	K015	0.259	landak	1
314	K015	0.561	kuau	1
311	K015	0.507	kuau	1
328	K015	0.812	kancil	1
318	K015	0.662	kuau	1
310	K015	0.503	kuau	1
320	K015	0.713	kuau	1
306	K015	0.356	kancil	1
334	K015	0.848	landak	1
332	K015	0.842	landak	1
345	K015	0.981	landak	1
309	K015	0.468	kancil	1
326	K015	0.775	kancil	1
323	K015	0.747	kuau	1
321	K015	0.726	beruk	1
325	K015	0.752	kancil	1
339	K015	0.916	landak	1
346	K015	0.996	landak	1
347	K015	0.996	landak	1
301	K015	0.149	kancil	1
338	K015	0.875	landak	1
336	K015	0.862	landak	1
319	K015	0.687	kuau	1
342	K015	0.963	landak	1
324	K015	0.749	kancil	1
361	K017	0.751	kijang	1
353	K017	0.402	kuau	1
352	K017	0.085	landak	1
364	K017	0.938	landak	1
359	K017	0.571	kuau	1
362	K017	0.835	landak	1
363	K017	0.921	landak	1
357	K017	0.529	macandahan	1
358	K017	0.546	beruk	1
354	K017	0.434	kijang	1
366	K018	0.172	kucingemas	1
375	K019	0.444	kijang	1
369	K019	0.272	kijang	1
370	K019	0.272	kijang	1
373	K019	0.371	beruk	1
374	K019	0.371	beruk	1
382	K019	0.57	beruk	1
383	K019	0.57	beruk	1
371	K019	0.342	kijang	1
372	K019	0.344	kijang	1
385	K019	0.951	kijang	1
368	K019	0.263	kijang	1
378	K019	0.525	beruk	1
379	K019	0.525	beruk	1
376	K019	0.505	beruk	1
380	K019	0.547	beruk	1
381	K019	0.548	beruk	1
377	K019	0.515	beruk	1
434	K020	0.723	kuau	1
436	K020	0.778	kijang	1
437	K020	0.781	kijang	1
401	K020	0.312	kijang	1
407	K020	0.332	kijang	1
409	K020	0.335	kijang	1
439	K020	0.883	landak	1
393	K020	0.247	kijang	1
400	K020	0.31	kijang	1
402	K020	0.313	kijang	1
420	K020	0.482	kijang	1
421	K020	0.485	kijang	1
390	K020	0.197	kijang	1
394	K020	0.26	kijang	1
396	K020	0.263	kijang	1
411	K020	0.372	kijang	1
415	K020	0.429	beruk	1
431	K020	0.651	kijang	1
442	K020	0.938	landak	1
438	K020	0.845	landak	1
416	K020	0.441	beruk	1
443	K020	0.947	landak	1
387	K020	0.002	landak	1
441	K020	0.908	landak	1
410	K020	0.361	kuau	1
425	K020	0.598	beruk	1
413	K020	0.382	kijang	1
404	K020	0.316	kuau	1
395	K020	0.262	kijang	1
433	K020	0.676	kijang	1
399	K020	0.295	beruk	1
408	K020	0.332	kijang	1
422	K020	0.493	kijang	1
417	K020	0.451	beruk	1
388	K020	0.103	landak	1
406	K020	0.319	kuau	1
403	K020	0.314	kijang	1
426	K020	0.604	kijang	1
429	K020	0.622	kijang	1
391	K020	0.242	landak	1
449	K021	0.318	beruk	1
454	K021	0.823	landak	1
456	K021	0.997	landak	1
446	K021	0.267	kuau	1
455	K021	0.833	landak	1
445	K021	0.262	kuau	1
451	K021	0.544	beruk	1
452	K021	0.596	beruk	1
453	K021	0.696	beruk	1
448	K021	0.3	kuau	1
447	K021	0.272	kuau	1
476	K022	0.876	landak	1
462	K022	0.457	beruk	1
468	K022	0.519	beruk	1
461	K022	0.443	beruk	1
457	K022	0.04	landak	1
474	K022	0.677	kuau	1
467	K022	0.514	beruk	1
465	K022	0.5	beruk	1
475	K022	0.741	kijang	1
459	K022	0.347	kijang	1
458	K022	0.333	kijang	1
472	K022	0.655	beruk	1
469	K022	0.582	kuau	1
473	K022	0.666	kuau	1
470	K022	0.632	kijang	1
463	K022	0.49	kijang	1
466	K022	0.512	beruk	1
471	K022	0.654	kijang	1
484	K023	0.434	beruk	1
485	K023	0.435	beruk	1
494	K023	0.641	beruk	1
496	K023	0.846	landak	1
486	K023	0.47	beruk	1
488	K023	0.502	beruk	1
489	K023	0.504	beruk	1
493	K023	0.623	kuau	1
490	K023	0.511	beruk	1
479	K023	0.253	kijang	1
492	K023	0.513	beruk	1
480	K023	0.264	macandahan	1
487	K023	0.493	beruk	1
491	K023	0.513	beruk	1
481	K023	0.277	beruk	1
495	K023	0.691	beruk	1
482	K023	0.419	kijang	1
483	K023	0.421	kijang	1
515	K024	0.564	beruk	1
520	K024	0.641	kuau	1
501	K024	0.338	kijang	1
504	K024	0.378	beruk	1
516	K024	0.574	kijang	1
502	K024	0.349	kijang	1
500	K024	0.332	kijang	1
518	K024	0.639	beruk	1
526	K024	0.714	kijang	1
521	K024	0.678	kijang	1
513	K024	0.539	beruk	1
524	K024	0.685	kijang	1
514	K024	0.558	beruk	1
505	K024	0.38	beruk	1
510	K024	0.457	beruk	1
508	K024	0.429	beruk	1
499	K024	0.317	kuau	1
527	K024	0.866	kijang	1
511	K024	0.516	beruk	1
497	K024	0.277	kijang	1
507	K024	0.418	kuau	1
509	K024	0.451	kuau	1
512	K024	0.538	kuau	1
517	K024	0.575	kuau	1
498	K024	0.316	kuau	1
506	K024	0.399	kijang	1
529	K025	0.53	beruk	1
530	K026	0.31	kuau	1
532	K027	0.444	kijang	1
531	K027	0.313	kijang	1
533	K027	0.499	kijang	1
534	K027	0.546	beruk	1
563	K028	0.894	landak	1
550	K028	0.285	kijang	1
538	K028	0.107	landak	1
558	K028	0.589	kuau	1
540	K028	0.114	landak	1
549	K028	0.28	kijang	1
559	K028	0.698	beruk	1
553	K028	0.385	kuau	1
537	K028	0.078	kijang	1
535	K028	0.021	kijang	1
552	K028	0.322	kijang	1
557	K028	0.585	kucingemas	1
555	K028	0.424	beruk	1
566	K028	0.973	kijang	1
542	K028	0.134	kijang	1
562	K028	0.842	landak	1
541	K028	0.131	kijang	1
565	K028	0.916	kijang	1
546	K028	0.201	kijang	1
543	K028	0.157	kijang	1
554	K028	0.41	kuau	1
539	K028	0.107	kijang	1
536	K028	0.051	kijang	1
573	K029	0.444	kijang	1
579	K029	0.875	macandahan	1
569	K029	0.259	kijang	1
575	K029	0.528	kijang	1
574	K029	0.462	kijang	1
572	K029	0.355	kijang	1
568	K029	0.08	macandahan	1
581	K029	0.981	kijang	1
582	K029	0.984	kijang	1
570	K029	0.281	beruk	1
583	K030	0.037	landak	1
584	K030	0.312	kijang	1
585	K030	0.351	kijang	1
595	K031	0.663	kuau	1
590	K031	0.299	kijang	1
594	K031	0.586	beruk	1
589	K031	0.281	kuau	1
612	K032	0.292	kijang	1
613	K032	0.296	kijang	1
615	K032	0.596	kijang	1
620	K033	0.538	kijang	1
638	K034	0.672	kancil	1
635	K034	0.485	beruk	1
640	K034	0.706	kancil	1
630	K034	0.145	landak	1
628	K034	0.077	kancil	1
631	K034	0.254	kancil	1
641	K034	0.757	kancil	1
639	K034	0.7	kuau	1
637	K034	0.585	beruk	1
632	K034	0.271	kuau	1
634	K034	0.394	beruk	1
646	K035	0.755	kuau	1
647	K035	0.785	landak	1
643	K035	0.399	beruk	1
644	K035	0.4	beruk	1
648	K036	0.481	kijang	1
649	K036	0.506	kijang	1
650	K037	0.068	kijang	1
667	K038	0.743	kijang	1
668	K038	0.745	kijang	1
662	K038	0.446	kijang	1
657	K038	0.077	landak	1
671	K038	0.847	kijang	1
672	K038	0.847	macandahan	1
658	K038	0.079	landak	1
653	K038	0.027	landak	1
663	K038	0.697	macandahan	1
655	K038	0.071	kijang	1
656	K038	0.072	kijang	1
666	K038	0.743	kijang	1
652	K038	0.012	landak	1
669	K038	0.754	kijang	1
673	K038	0.973	kijang	1
674	K038	0.975	kijang	1
684	K039	0.653	kijang	1
681	K039	0.602	kijang	1
679	K039	0.4	beruk	1
680	K039	0.504	kijang	1
691	K040	0.321	macandahan	1
705	K041	0.503	beruk	1
714	K041	0.798	landak	1
715	K041	0.934	landak	1
701	K041	0.351	kijang	1
698	K041	0.211	landak	1
700	K041	0.341	beruk	1
697	K041	0.192	kancil	1
711	K041	0.782	landak	1
713	K041	0.792	landak	1
696	K041	0.146	landak	1
712	K041	0.787	landak	1
710	K041	0.762	kancil	1
702	K041	0.368	beruk	1
704	K041	0.503	beruk	1
707	K041	0.545	kuau	1
703	K041	0.454	beruk	1
706	K041	0.514	beruk	1
708	K041	0.577	kijang	1
709	K041	0.584	kijang	1
730	K042	0.62	beruk	1
731	K042	0.622	beruk	1
732	K042	0.753	kijang	1
728	K042	0.549	kancil	1
729	K042	0.549	kancil	1
723	K042	0.443	beruk	1
724	K042	0.443	beruk	1
717	K042	0.294	beruk	1
719	K042	0.426	beruk	1
720	K042	0.426	beruk	1
725	K042	0.5	kancil	1
726	K042	0.502	kancil	1
734	K042	0.927	kijang	1
741	K043	0.654	kuau	1
735	K043	0.329	kuau	1
736	K043	0.333	kuau	1
737	K043	0.391	kuau	1
739	K043	0.533	kuau	1
740	K043	0.539	kuau	1
746	K044	0.367	kucingemas	1
748	K044	0.62	kijang	1
749	K044	0.752	kijang	1
750	K044	0.8	macandahan	1
747	K044	0.566	beruk	1
752	K044	0.932	macandahan	1
744	K044	0.288	macandahan	1
759	K045	0.379	macandahan	1
761	K045	0.582	beruk	1
773	K045	0.992	macandahan	1
763	K045	0.653	kijang	1
764	K045	0.673	kijang	1
755	K045	0.273	kijang	1
756	K045	0.301	kijang	1
766	K045	0.707	kijang	1
769	K045	0.801	macandahan	1
770	K045	0.837	kijang	1
762	K045	0.642	kijang	1
771	K045	0.949	kijang	1
768	K045	0.795	macandahan	1
775	K046	0.014	kijang	1
776	K046	0.025	kijang	1
777	K046	0.025	kijang	1
778	K046	0.025	kijang	1
779	K046	0.239	kijang	1
788	K046	0.989	landak	1
781	K046	0.329	beruk	1
782	K046	0.505	macandahan	1
784	K046	0.551	macandahan	1
789	K046	0.997	macandahan	1
785	K046	0.698	kucingemas	1
790	K046	0.998	kijang	1
809	K047	0.519	kijang	1
815	K047	0.777	kijang	1
814	K047	0.73	kijang	1
810	K047	0.521	kijang	1
818	K047	0.947	landak	1
804	K047	0.479	kijang	1
803	K047	0.457	kijang	1
806	K047	0.498	kijang	1
807	K047	0.5	kijang	1
796	K047	0.078	kijang	1
817	K047	0.823	landak	1
794	K047	0.049	kijang	1
802	K047	0.452	kijang	1
791	K047	0.007	kijang	1
795	K047	0.071	kijang	1
792	K047	0.046	kijang	1
808	K047	0.503	kijang	1
805	K047	0.497	kijang	1
849	K048	0.858	landak	1
850	K048	0.859	landak	1
825	K048	0.285	kucingemas	1
823	K048	0.081	landak	1
854	K048	0.91	landak	1
820	K048	0.019	landak	1
822	K048	0.052	landak	1
847	K048	0.779	kancil	1
848	K048	0.809	landak	1
840	K048	0.502	beruk	1
844	K048	0.668	beruk	1
827	K048	0.296	beruk	1
841	K048	0.511	beruk	1
821	K048	0.024	kijang	1
824	K048	0.238	kijang	1
845	K048	0.676	beruk	1
839	K048	0.484	beruk	1
860	K049	0.347	beruk	1
866	K049	0.488	beruk	1
856	K049	0.327	beruk	1
857	K049	0.327	beruk	1
858	K049	0.328	beruk	1
872	K049	0.774	kijang	1
859	K049	0.337	beruk	1
863	K049	0.453	beruk	1
864	K049	0.468	beruk	1
876	K049	0.977	landak	1
877	K049	0.977	landak	1
865	K049	0.469	beruk	1
861	K049	0.409	beruk	1
871	K049	0.767	kancil	1
874	K049	0.857	landak	1
870	K049	0.767	kijang	1
878	K049	0.997	landak	1
875	K049	0.948	kancil	1
867	K049	0.507	beruk	1
868	K049	0.594	beruk	1
862	K049	0.429	kijang	1
873	K049	0.836	landak	1
869	K049	0.594	beruk	1
881	K050	0.635	kijang	1
882	K050	0.635	kijang	1
884	K051	0.727	kuau	1
883	K051	0.266	beruk	1
886	K052	0.752	macandahan	1
891	K053	0.54	beruk	1
892	K053	0.542	beruk	1
890	K053	0.469	beruk	1
909	K055	0.487	beruk	1
911	K055	0.591	beruk	1
913	K055	0.756	kucingemas	1
906	K055	0.368	kijang	1
907	K055	0.43	kucingemas	1
908	K055	0.43	kucingemas	1
917	K055	0.888	landak	1
915	K055	0.831	landak	1
918	K055	0.904	landak	1
912	K055	0.686	kijang	1
905	K055	0.159	landak	1
931	K056	0.623	kijang	1
922	K056	0.243	kijang	1
927	K056	0.404	kijang	1
928	K056	0.404	kijang	1
933	K056	0.713	kijang	1
923	K056	0.27	beruk	1
924	K056	0.309	kijang	1
926	K056	0.38	kijang	1
932	K056	0.672	kijang	1
929	K056	0.475	kijang	1
930	K056	0.475	kijang	1
947	K057	0.293	beruk	1
948	K057	0.293	beruk	1
956	K057	0.39	kijang	1
957	K057	0.39	kijang	1
970	K057	0.564	kijang	1
974	K057	0.624	kijang	1
978	K057	0.654	kijang	1
964	K057	0.462	kijang	1
965	K057	0.462	kijang	1
991	K057	0.906	kijang	1
973	K057	0.576	beruk	1
958	K057	0.391	kuau	1
960	K057	0.429	kijang	1
959	K057	0.397	kuau	1
979	K057	0.66	kijang	1
935	K057	0.032	landak	1
983	K057	0.708	kuau	1
961	K057	0.433	kijang	1
962	K057	0.433	kijang	1
951	K057	0.327	kijang	1
975	K057	0.644	kijang	1
976	K057	0.644	kijang	1
977	K057	0.648	kijang	1
952	K057	0.336	beruk	1
980	K057	0.674	kijang	1
968	K057	0.547	kijang	1
969	K057	0.547	kijang	1
992	K057	0.983	kijang	1
936	K057	0.042	kijang	1
937	K057	0.045	landak	1
941	K057	0.199	kijang	1
963	K057	0.442	beruk	1
942	K057	0.236	kijang	1
953	K057	0.339	beruk	1
944	K057	0.272	kijang	1
945	K057	0.272	kijang	1
993	K057	0.992	kijang	1
994	K057	0.992	kijang	1
940	K057	0.15	kijang	1
943	K057	0.247	kuau	1
954	K057	0.363	kuau	1
955	K057	0.363	kuau	1
986	K057	0.723	kijang	1
990	K057	0.795	landak	1
949	K057	0.305	kijang	1
966	K057	0.537	kijang	1
967	K057	0.537	kijang	1
984	K057	0.714	kijang	1
985	K057	0.716	kijang	1
946	K057	0.283	kuau	1
950	K057	0.308	kuau	1
971	K057	0.57	kijang	1
972	K057	0.57	kijang	1
981	K057	0.693	kijang	1
982	K057	0.693	kijang	1
1005	K059	0.86	kijang	1
1000	K059	0.719	kijang	1
1001	K059	0.722	kijang	1
997	K059	0.634	kijang	1
995	K059	0.361	beruk	1
1014	K060	0.714	kijang	1
1011	K060	0.386	beruk	1
1015	K060	0.735	beruk	1
1012	K060	0.603	beruk	1
1025	K061	0.312	beruk	1
1042	K061	0.823	landak	1
1035	K061	0.582	kuau	1
1044	K061	0.976	landak	1
1036	K061	0.614	beruk	1
1027	K061	0.37	kucingemas	1
1030	K061	0.414	kuau	1
1022	K061	0.261	kuau	1
1033	K061	0.516	kijang	1
1041	K061	0.807	landak	1
1023	K061	0.274	kuau	1
1038	K061	0.695	kancil	1
1032	K061	0.503	kucingemas	1
1040	K061	0.79	landak	1
1043	K061	0.834	landak	1
1028	K061	0.401	kuau	1
1029	K061	0.401	kuau	1
1019	K061	0.128	landak	1
1018	K061	0.08	landak	1
1021	K061	0.251	kancil	1
1039	K061	0.753	kancil	1
1069	K062	0.429	beruk	1
1091	K062	0.688	beruk	1
1067	K062	0.42	beruk	1
1068	K062	0.423	beruk	1
1059	K062	0.28	beruk	1
1060	K062	0.284	beruk	1
1093	K062	0.731	beruk	1
1095	K062	0.733	beruk	1
1088	K062	0.651	kuau	1
1086	K062	0.634	beruk	1
1053	K062	0.202	landak	1
1101	K062	0.834	landak	1
1090	K062	0.686	beruk	1
1072	K062	0.452	beruk	1
1075	K062	0.46	beruk	1
1106	K062	0.884	landak	1
1052	K062	0.16	kancil	1
1094	K062	0.732	kuau	1
1108	K062	0.917	landak	1
1054	K062	0.243	kijang	1
1074	K062	0.458	beruk	1
1103	K062	0.864	landak	1
1057	K062	0.267	beruk	1
1056	K062	0.264	kuau	1
1063	K062	0.331	beruk	1
1102	K062	0.85	landak	1
1071	K062	0.451	beruk	1
1073	K062	0.457	beruk	1
1099	K062	0.816	kijang	1
1089	K062	0.669	kucingemas	1
1050	K062	0.147	kancil	1
1087	K062	0.647	kancil	1
1083	K062	0.568	kijang	1
1151	K063	0.363	kuau	1
1225	K063	0.544	kucingemas	1
1226	K063	0.544	kucingemas	1
1117	K063	0.272	beruk	1
1118	K063	0.273	beruk	1
1119	K063	0.276	beruk	1
1188	K063	0.418	kijang	1
1125	K063	0.308	kijang	1
1126	K063	0.308	kijang	1
1205	K063	0.449	beruk	1
1206	K063	0.45	beruk	1
1115	K063	0.007	landak	1
1166	K063	0.378	kijang	1
1153	K063	0.368	kuau	1
1239	K063	0.71	beruk	1
1240	K063	0.71	beruk	1
1241	K063	0.723	beruk	1
1235	K063	0.627	beruk	1
1236	K063	0.627	beruk	1
1139	K063	0.34	kuau	1
1130	K063	0.314	kijang	1
1133	K063	0.324	kijang	1
1190	K063	0.42	beruk	1
1174	K063	0.39	beruk	1
1147	K063	0.351	beruk	1
1243	K063	0.743	kijang	1
1148	K063	0.352	beruk	1
1216	K063	0.482	kijang	1
1127	K063	0.308	kuau	1
1138	K063	0.339	kuau	1
1164	K063	0.377	kuau	1
1199	K063	0.435	kijang	1
1136	K063	0.337	kuau	1
1170	K063	0.381	kuau	1
1157	K063	0.373	kuau	1
1171	K063	0.382	kuau	1
1186	K063	0.418	kuau	1
1156	K063	0.372	beruk	1
1123	K063	0.305	kuau	1
1202	K063	0.441	kuau	1
1193	K063	0.424	kuau	1
1204	K063	0.444	kuau	1
1179	K063	0.397	kuau	1
1217	K063	0.499	kuau	1
1220	K063	0.505	kuau	1
1137	K063	0.339	kuau	1
1122	K063	0.294	kuau	1
1203	K063	0.442	kuau	1
1159	K063	0.374	beruk	1
1161	K063	0.376	beruk	1
1150	K063	0.355	kuau	1
1169	K063	0.381	kuau	1
1184	K063	0.409	kuau	1
1182	K063	0.404	kuau	1
1192	K063	0.424	kuau	1
1194	K063	0.426	kuau	1
1210	K063	0.459	kuau	1
1214	K063	0.466	kuau	1
1185	K063	0.416	kuau	1
1195	K063	0.427	kuau	1
1198	K063	0.43	kuau	1
1215	K063	0.467	kuau	1
1129	K063	0.314	kuau	1
1237	K063	0.681	kijang	1
1238	K063	0.682	kijang	1
1167	K063	0.38	kuau	1
1177	K063	0.395	kuau	1
1200	K063	0.436	kuau	1
1209	K063	0.457	kuau	1
1232	K063	0.591	kuau	1
1142	K063	0.345	kuau	1
1158	K063	0.374	kuau	1
1172	K063	0.382	kuau	1
1180	K063	0.4	kuau	1
1196	K063	0.428	kuau	1
1201	K063	0.436	kuau	1
1218	K063	0.499	kuau	1
1191	K063	0.421	kuau	1
1207	K063	0.451	kuau	1
1152	K063	0.368	kuau	1
1154	K063	0.37	kuau	1
1163	K063	0.377	kuau	1
1165	K063	0.378	beruk	1
1224	K063	0.52	kuau	1
1132	K063	0.317	kuau	1
1175	K063	0.391	kuau	1
1178	K063	0.396	kuau	1
1187	K063	0.418	kuau	1
1197	K063	0.428	kuau	1
1211	K063	0.459	kuau	1
1212	K063	0.462	kuau	1
1230	K063	0.572	kuau	1
1141	K063	0.344	kuau	1
1162	K063	0.376	kuau	1
1168	K063	0.38	kuau	1
1223	K063	0.519	beruk	1
1173	K063	0.389	kuau	1
1234	K063	0.604	kuau	1
1135	K063	0.326	kuau	1
1160	K063	0.375	kuau	1
1176	K063	0.392	kuau	1
1189	K063	0.42	kuau	1
1144	K063	0.348	kuau	1
1140	K063	0.341	beruk	1
1145	K063	0.35	beruk	1
1155	K063	0.371	kuau	1
1221	K063	0.511	kijang	1
1222	K063	0.513	kijang	1
1131	K063	0.316	kuau	1
1120	K063	0.291	kijang	1
1121	K063	0.292	kijang	1
1149	K063	0.352	kuau	1
1146	K063	0.35	beruk	1
1227	K063	0.549	beruk	1
1229	K063	0.551	beruk	1
1181	K063	0.4	beruk	1
1208	K063	0.452	kuau	1
1116	K063	0.255	macandahan	1
1219	K063	0.504	kuau	1
1228	K063	0.55	beruk	1
1233	K063	0.604	kuau	1
1213	K063	0.466	beruk	1
1134	K063	0.325	beruk	1
1183	K063	0.406	macandahan	1
1143	K063	0.348	kuau	1
1124	K063	0.306	kuau	1
1295	K064	0.505	kucingemas	1
1297	K064	0.537	beruk	1
1299	K064	0.72	beruk	1
1270	K064	0.344	kuau	1
1261	K064	0.321	kijang	1
1255	K064	0.285	kijang	1
1256	K064	0.302	kuau	1
1258	K064	0.309	kuau	1
1266	K064	0.338	kuau	1
1296	K064	0.53	beruk	1
1280	K064	0.39	kuau	1
1274	K064	0.362	beruk	1
1259	K064	0.314	kuau	1
1264	K064	0.337	kuau	1
1289	K064	0.45	beruk	1
1272	K064	0.348	kuau	1
1252	K064	0.24	kijang	1
1268	K064	0.341	kuau	1
1282	K064	0.408	kuau	1
1257	K064	0.304	kuau	1
1288	K064	0.439	kuau	1
1279	K064	0.387	kuau	1
1262	K064	0.324	kuau	1
1290	K064	0.455	kuau	1
1291	K064	0.459	kuau	1
1292	K064	0.464	kuau	1
1273	K064	0.354	kuau	1
1277	K064	0.38	kuau	1
1254	K064	0.278	kijang	1
1271	K064	0.344	kuau	1
1278	K064	0.382	kuau	1
1281	K064	0.395	kuau	1
1294	K064	0.484	beruk	1
1284	K064	0.416	kuau	1
1285	K064	0.418	kuau	1
1286	K064	0.422	kuau	1
1287	K064	0.428	kuau	1
1265	K064	0.338	kuau	1
1267	K064	0.34	kuau	1
1276	K064	0.377	kuau	1
1251	K064	0.238	macandahan	1
1250	K064	0.23	kucingemas	1
1269	K064	0.341	kuau	1
1260	K064	0.318	kuau	1
1263	K064	0.329	kuau	1
1275	K064	0.373	kuau	1
1293	K064	0.483	kijang	1
1253	K064	0.271	kijang	1
1305	K065	0.274	beruk	1
1316	K066	0.688	macandahan	1
1311	K066	0.387	beruk	1
1319	K066	0.741	kuau	1
1313	K066	0.531	beruk	1
1310	K066	0.358	kijang	1
1317	K066	0.714	kijang	1
1312	K066	0.463	kijang	1
1371	K067	0.81	landak	1
1346	K067	0.418	kucingemas	1
1339	K067	0.373	kijang	1
1352	K067	0.477	beruk	1
1364	K067	0.727	beruk	1
1355	K067	0.498	beruk	1
1348	K067	0.433	beruk	1
1367	K067	0.777	kancil	1
1362	K067	0.564	beruk	1
1360	K067	0.546	beruk	1
1347	K067	0.426	kijang	1
1337	K067	0.351	kuau	1
1334	K067	0.313	kijang	1
1368	K067	0.779	kancil	1
1332	K067	0.296	kijang	1
1336	K067	0.339	kijang	1
1344	K067	0.41	kuau	1
1357	K067	0.507	kuau	1
1380	K067	0.991	kijang	1
1331	K067	0.279	kijang	1
1378	K067	0.983	kijang	1
1374	K067	0.903	kancil	1
1377	K067	0.967	kijang	1
1328	K067	0.262	kijang	1
1353	K067	0.484	kuau	1
1335	K067	0.335	kuau	1
1369	K067	0.785	kancil	1
1340	K067	0.384	kijang	1
1365	K067	0.732	kuau	1
1343	K067	0.407	kijang	1
1329	K067	0.27	kuau	1
1375	K067	0.909	landak	1
1333	K067	0.307	kuau	1
1327	K067	0.119	landak	1
1363	K067	0.65	kijang	1
1350	K067	0.464	kijang	1
1361	K067	0.552	beruk	1
1356	K067	0.505	kijang	1
1359	K067	0.527	beruk	1
1341	K067	0.389	kuau	1
1354	K067	0.489	kijang	1
1366	K067	0.758	kancil	1
1330	K067	0.279	kuau	1
1358	K067	0.51	kijang	1
1324	K067	0.008	kijang	1
1345	K067	0.412	kijang	1
1384	K068	0.411	beruk	1
1386	K068	0.439	beruk	1
1385	K068	0.428	kijang	1
1387	K068	0.931	macandahan	1
1414	K069	0.54	kuau	1
1413	K069	0.536	beruk	1
1406	K069	0.421	kijang	1
1408	K069	0.489	kijang	1
1404	K069	0.403	beruk	1
1407	K069	0.47	beruk	1
1389	K069	0.009	macandahan	1
1410	K069	0.515	kuau	1
1415	K069	0.548	kuau	1
1420	K069	0.614	beruk	1
1419	K069	0.578	beruk	1
1423	K069	0.698	kijang	1
1429	K069	0.772	kijang	1
1402	K069	0.393	kuau	1
1411	K069	0.523	kuau	1
1400	K069	0.381	kuau	1
1427	K069	0.731	beruk	1
1399	K069	0.375	kuau	1
1398	K069	0.347	kuau	1
1401	K069	0.383	kuau	1
1405	K069	0.413	kijang	1
1391	K069	0.089	macandahan	1
1424	K069	0.7	kijang	1
1397	K069	0.343	kuau	1
1403	K069	0.398	kijang	1
1416	K069	0.55	beruk	1
1422	K069	0.687	kijang	1
1409	K069	0.508	kijang	1
1418	K069	0.575	kijang	1
1428	K069	0.75	macandahan	1
1412	K069	0.534	kuau	1
1395	K069	0.28	kijang	1
1394	K069	0.269	kijang	1
1425	K069	0.702	kijang	1
1396	K069	0.331	beruk	1
1450	K070	0.937	kijang	1
1437	K070	0.247	kijang	1
1441	K070	0.471	kijang	1
1440	K070	0.428	kijang	1
1443	K070	0.546	beruk	1
1449	K070	0.705	beruk	1
1461	K071	0.435	macandahan	1
1458	K071	0.307	kijang	1
1459	K071	0.342	macandahan	1
1464	K071	0.714	kijang	1
1467	K071	0.883	macandahan	1
1465	K071	0.791	macandahan	1
1507	K072	0.26	kuau	1
1523	K072	0.389	kijang	1
1540	K072	0.627	kijang	1
1529	K072	0.506	kijang	1
1505	K072	0.245	kijang	1
1520	K072	0.366	beruk	1
1537	K072	0.602	kijang	1
1517	K072	0.34	kijang	1
1518	K072	0.341	kuau	1
1490	K072	0.11	landak	1
1547	K072	0.653	beruk	1
1524	K072	0.392	beruk	1
1571	K072	0.902	landak	1
1497	K072	0.139	landak	1
1475	K072	0.052	landak	1
1552	K072	0.789	landak	1
1478	K072	0.064	landak	1
1556	K072	0.801	landak	1
1526	K072	0.437	kuau	1
1530	K072	0.542	kijang	1
1502	K072	0.213	landak	1
1485	K072	0.076	landak	1
1551	K072	0.74	beruk	1
1500	K072	0.195	landak	1
1527	K072	0.478	beruk	1
1493	K072	0.12	landak	1
1545	K072	0.644	beruk	1
1544	K072	0.636	kijang	1
1491	K072	0.112	landak	1
1522	K072	0.373	kijang	1
1481	K072	0.069	landak	1
1511	K072	0.303	beruk	1
1504	K072	0.235	landak	1
1575	K072	0.972	landak	1
1492	K072	0.114	landak	1
1566	K072	0.851	landak	1
1512	K072	0.312	beruk	1
1479	K072	0.065	landak	1
1536	K072	0.599	beruk	1
1557	K072	0.802	landak	1
1577	K072	0.998	landak	1
1476	K072	0.056	landak	1
1553	K072	0.793	landak	1
1569	K072	0.864	landak	1
1509	K072	0.294	beruk	1
1542	K072	0.635	beruk	1
1487	K072	0.08	landak	1
1519	K072	0.341	beruk	1
1563	K072	0.822	landak	1
1482	K072	0.069	landak	1
1561	K072	0.806	landak	1
1562	K072	0.806	landak	1
1474	K072	0.044	landak	1
1534	K072	0.578	beruk	1
1480	K072	0.067	landak	1
1528	K072	0.504	beruk	1
1560	K072	0.805	landak	1
1538	K072	0.618	kijang	1
1558	K072	0.802	landak	1
1513	K072	0.313	kuau	1
1550	K072	0.739	beruk	1
1486	K072	0.078	kijang	1
1483	K072	0.073	landak	1
1565	K072	0.843	landak	1
1488	K072	0.1	landak	1
1501	K072	0.199	landak	1
1572	K072	0.936	landak	1
1510	K072	0.299	beruk	1
1514	K072	0.314	kijang	1
1521	K072	0.366	beruk	1
1543	K072	0.636	beruk	1
1516	K072	0.337	beruk	1
1472	K072	0.04	landak	1
1506	K072	0.248	landak	1
1494	K072	0.123	landak	1
1567	K072	0.861	landak	1
1541	K072	0.629	kuau	1
1499	K072	0.158	landak	1
1570	K072	0.896	landak	1
1532	K072	0.563	kuau	1
1559	K072	0.803	landak	1
1473	K072	0.04	landak	1
1496	K072	0.138	landak	1
1484	K072	0.074	landak	1
1576	K072	0.994	landak	1
1531	K072	0.549	kuau	1
1508	K072	0.267	kuau	1
1498	K072	0.15	landak	1
1539	K072	0.627	kuau	1
1555	K072	0.8	landak	1
1471	K072	0.038	landak	1
1495	K072	0.127	landak	1
1564	K072	0.826	landak	1
1503	K072	0.214	landak	1
1573	K072	0.956	landak	1
1533	K072	0.575	beruk	1
1470	K072	0.032	landak	1
1568	K072	0.863	landak	1
1489	K072	0.1	landak	1
1477	K072	0.057	landak	1
1554	K072	0.794	landak	1
1594	K073	0.34	kuau	1
1595	K073	0.341	kuau	1
1596	K073	0.343	kuau	1
1598	K073	0.387	kuau	1
1609	K073	0.428	kuau	1
1610	K073	0.428	kuau	1
1627	K073	0.515	kuau	1
1644	K073	0.689	kuau	1
1649	K073	0.86	landak	1
1586	K073	0.3	kijang	1
1597	K073	0.364	kuau	1
1641	K073	0.663	kuau	1
1583	K073	0.296	kuau	1
1584	K073	0.297	kuau	1
1585	K073	0.298	kuau	1
1587	K073	0.301	kuau	1
1588	K073	0.302	kuau	1
1616	K073	0.45	kuau	1
1638	K073	0.619	kuau	1
1618	K073	0.458	kuau	1
1621	K073	0.465	kuau	1
1648	K073	0.752	kuau	1
1590	K073	0.306	kuau	1
1603	K073	0.396	kuau	1
1635	K073	0.577	kuau	1
1636	K073	0.577	kuau	1
1601	K073	0.394	beruk	1
1593	K073	0.336	kuau	1
1602	K073	0.394	beruk	1
1604	K073	0.396	beruk	1
1639	K073	0.623	kuau	1
1581	K073	0.281	kuau	1
1622	K073	0.476	kuau	1
1623	K073	0.476	kuau	1
1580	K073	0.24	kijang	1
1637	K073	0.581	kuau	1
1611	K073	0.433	beruk	1
1612	K073	0.438	beruk	1
1640	K073	0.633	beruk	1
1628	K073	0.518	kuau	1
1629	K073	0.518	kuau	1
1633	K073	0.557	kuau	1
1634	K073	0.557	kuau	1
1607	K073	0.41	kuau	1
1613	K073	0.441	kuau	1
1624	K073	0.477	kuau	1
1625	K073	0.498	kuau	1
1591	K073	0.324	kuau	1
1605	K073	0.4	beruk	1
1606	K073	0.4	beruk	1
1645	K073	0.741	kuau	1
1646	K073	0.745	kuau	1
1630	K073	0.521	kuau	1
1631	K073	0.543	kuau	1
1632	K073	0.543	kuau	1
1614	K073	0.445	kuau	1
1615	K073	0.445	kuau	1
1619	K073	0.463	kuau	1
1620	K073	0.463	kuau	1
1626	K073	0.504	kuau	1
1578	K073	0.229	kijang	1
1589	K073	0.306	kuau	1
1592	K073	0.334	kuau	1
1599	K073	0.392	kuau	1
1600	K073	0.392	kuau	1
1582	K073	0.29	kuau	1
1665	K074	0.322	kuau	1
1680	K074	0.432	beruk	1
1683	K074	0.505	beruk	1
1684	K074	0.505	beruk	1
1697	K074	0.708	beruk	1
1698	K074	0.709	beruk	1
1656	K074	0.263	beruk	1
1657	K074	0.263	beruk	1
1675	K074	0.399	beruk	1
1701	K074	0.732	beruk	1
1653	K074	0.123	macandahan	1
1694	K074	0.623	kijang	1
1689	K074	0.535	kijang	1
1658	K074	0.275	kuau	1
1679	K074	0.421	kuau	1
1655	K074	0.262	kuau	1
1666	K074	0.333	kuau	1
1662	K074	0.306	beruk	1
1668	K074	0.341	beruk	1
1660	K074	0.286	kuau	1
1663	K074	0.31	beruk	1
1664	K074	0.315	kuau	1
1676	K074	0.411	beruk	1
1678	K074	0.413	beruk	1
1686	K074	0.527	kijang	1
1661	K074	0.293	kuau	1
1667	K074	0.334	kuau	1
1699	K074	0.727	kijang	1
1659	K074	0.276	beruk	1
1707	K075	0.362	kuau	1
1708	K075	0.362	kuau	1
1713	K075	0.942	landak	1
1714	K075	0.946	landak	1
1703	K075	0.302	kijang	1
1704	K075	0.33	kuau	1
1705	K075	0.331	kuau	1
1710	K075	0.449	beruk	1
1702	K075	0.031	landak	1
1712	K075	0.902	macandahan	1
1706	K075	0.347	beruk	1
1711	K075	0.622	beruk	1
1753	K077	0.65	kuau	1
1769	K077	0.768	kancil	1
1745	K077	0.596	beruk	1
1746	K077	0.596	beruk	1
1754	K077	0.654	kancil	1
1760	K077	0.76	kancil	1
1730	K077	0.269	kancil	1
1739	K077	0.306	kancil	1
1726	K077	0.247	kancil	1
1765	K077	0.767	kancil	1
1771	K077	0.777	kancil	1
1770	K077	0.772	kancil	1
1750	K077	0.63	beruk	1
1772	K077	0.778	kancil	1
1773	K077	0.779	kancil	1
1774	K077	0.779	kancil	1
1759	K077	0.756	kancil	1
1761	K077	0.763	kancil	1
1766	K077	0.768	kancil	1
1757	K077	0.751	kancil	1
1767	K077	0.768	kancil	1
1768	K077	0.768	kancil	1
1742	K077	0.378	kijang	1
1734	K077	0.294	beruk	1
1735	K077	0.294	beruk	1
1738	K077	0.306	beruk	1
1779	K077	0.92	kancil	1
1780	K077	0.92	kancil	1
1762	K077	0.763	kancil	1
1763	K077	0.764	kancil	1
1732	K077	0.284	kancil	1
1733	K077	0.284	kancil	1
1728	K077	0.266	kancil	1
1729	K077	0.266	kancil	1
1751	K077	0.638	beruk	1
1752	K077	0.639	beruk	1
1781	K077	0.929	landak	1
1716	K077	0.041	kancil	1
1717	K077	0.041	kancil	1
1723	K077	0.167	kancil	1
1776	K077	0.849	landak	1
1777	K077	0.892	landak	1
1778	K077	0.919	landak	1
1782	K077	0.933	landak	1
1727	K077	0.258	kancil	1
1715	K077	0.037	landak	1
1740	K077	0.307	kancil	1
1736	K077	0.296	kancil	1
1722	K077	0.139	kancil	1
1764	K077	0.764	kancil	1
1748	K077	0.612	beruk	1
1749	K077	0.612	beruk	1
1737	K077	0.301	beruk	1
1741	K077	0.311	kancil	1
1756	K077	0.746	kancil	1
1743	K077	0.578	beruk	1
1758	K077	0.756	kancil	1
1719	K077	0.09	landak	1
1755	K077	0.655	kancil	1
1744	K077	0.578	beruk	1
1747	K077	0.606	beruk	1
1731	K077	0.278	beruk	1
1784	K078	0.712	kijang	1
1783	K078	0.667	beruk	1
1809	K079	0.933	kijang	1
1796	K079	0.437	beruk	1
1810	K079	0.933	kancil	1
1801	K079	0.608	kancil	1
1793	K079	0.399	beruk	1
1812	K079	0.974	kancil	1
1798	K079	0.501	beruk	1
1787	K079	0.029	landak	1
1806	K079	0.78	kijang	1
1813	K079	0.985	kancil	1
1808	K079	0.927	kancil	1
1799	K079	0.55	beruk	1
1795	K079	0.431	beruk	1
1804	K079	0.666	kuau	1
1803	K079	0.627	beruk	1
1790	K079	0.247	landak	1
1785	K079	0.014	landak	1
1789	K079	0.208	kancil	1
1800	K079	0.557	beruk	1
1791	K079	0.335	beruk	1
1814	K079	0.987	kancil	1
1811	K079	0.958	kancil	1
1786	K079	0.021	kijang	1
1879	K081	0.403	beruk	2
1863	K081	0.373	beruk	2
1959	K081	0.35	kuau	2
1955	K081	0.32	kuau	2
1956	K081	0.326	kuau	2
1887	K081	0.436	beruk	2
1888	K081	0.454	beruk	2
1858	K081	0.342	beruk	2
1859	K081	0.344	beruk	2
1910	K081	0.626	beruk	2
1860	K081	0.357	beruk	2
1937	K081	0.945	landak	2
1881	K081	0.422	beruk	2
1885	K081	0.424	beruk	2
1886	K081	0.425	beruk	2
1891	K081	0.509	beruk	2
1892	K081	0.513	beruk	2
1954	K081	0.316	kuau	2
1847	K081	0.314	beruk	2
1916	K081	0.505	beruk	2
1841	K081	0.294	beruk	2
1933	K081	0.902	landak	2
1953	K081	0.308	kuau	2
1882	K081	0.599	kucingemas	2
1889	K081	0.477	beruk	2
1890	K081	0.478	beruk	2
1911	K081	0.633	kuau	2
1962	K081	0.47	kuau	2
1921	K081	0.731	beruk	2
1960	K081	0.353	kuau	2
1906	K081	0.591	kuau	2
1849	K081	0.322	beruk	2
1852	K081	0.323	beruk	2
1907	K081	0.595	beruk	2
1855	K081	0.331	beruk	2
1949	K081	0.232	landak	2
1856	K081	0.332	beruk	2
1830	K081	0.207	macandahan	2
1929	K081	0.89	landak	2
1930	K081	0.891	landak	2
1850	K081	0.294	macandahan	2
1844	K081	0.3	kuau	2
1853	K081	0.331	beruk	2
1845	K081	0.313	kuau	2
1927	K081	0.89	landak	2
1842	K081	0.299	kuau	2
1924	K081	0.877	landak	2
1834	K081	0.266	kuau	2
1835	K081	0.273	kuau	2
1838	K081	0.284	kuau	2
1900	K081	0.545	beruk	2
1942	K081	0.97	landak	2
1943	K081	0.971	landak	2
1934	K081	0.914	landak	2
1901	K081	0.545	beruk	2
1948	K081	0.272	kucingemas	2
1936	K081	0.929	landak	2
1909	K081	0.589	kijang	2
1817	K081	0.023	landak	2
1821	K081	0.589	kijang	2
1925	K081	0.882	landak	2
1823	K081	0.125	landak	2
1961	K081	0.405	kuau	2
1833	K081	0.265	kuau	2
1836	K081	0.283	beruk	2
1826	K081	0.144	landak	2
1837	K081	0.283	beruk	2
1840	K081	0.293	beruk	2
1839	K081	0.289	beruk	2
1862	K081	0.373	beruk	2
1951	K081	0.274	kuau	2
1957	K081	0.333	kuau	2
1827	K081	0.174	landak	2
1917	K081	0.71	kuau	2
1848	K081	0.32	beruk	2
1897	K081	0.541	beruk	2
1919	K081	0.728	kuau	2
1819	K081	0.038	landak	2
1958	K081	0.343	kuau	2
1947	K081	0.231	landak	2
1857	K081	0.334	beruk	2
1914	K081	0.643	beruk	2
1880	K081	0.419	beruk	2
1915	K081	0.644	beruk	2
1923	K081	0.738	kuau	2
1939	K081	0.258	kucingemas	2
1952	K081	0.295	kuau	2
1832	K081	0.264	kuau	2
1893	K081	0.526	beruk	2
1894	K081	0.528	beruk	2
1895	K081	0.536	beruk	2
1903	K081	0.564	beruk	2
1896	K081	0.536	beruk	2
1898	K081	0.543	beruk	2
1905	K081	0.586	kijang	2
1964	K083	0.062	kijang	2
1975	K083	0.681	beruk	2
1968	K083	0.428	kuau	2
1967	K083	0.298	kuau	2
1978	K083	0.734	beruk	2
1970	K083	0.492	kuau	2
1977	K083	0.718	beruk	2
1972	K083	0.654	beruk	2
1969	K083	0.46	beruk	2
1963	K083	0	kijang	2
1976	K083	0.692	kuau	2
1985	K084	0.289	kijang	2
1986	K084	0.297	beruk	2
2000	K084	0.562	kuau	2
1979	K084	0.032	landak	2
2001	K084	0.726	kijang	2
1982	K084	0.233	landak	2
1994	K084	0.381	kuau	2
1992	K084	0.361	kuau	2
1993	K084	0.366	kuau	2
1996	K084	0.459	kijang	2
1983	K084	0.284	kuau	2
1984	K084	0.287	kuau	2
1999	K084	0.545	beruk	2
1980	K084	0.049	landak	2
1988	K084	0.305	kuau	2
1991	K084	0.348	kijang	2
1981	K084	0.11	landak	2
1987	K084	0.301	kijang	2
1989	K084	0.308	beruk	2
2022	K085	0.621	beruk	2
2027	K085	0.771	kijang	2
2018	K085	0.579	kucingemas	2
2011	K085	0.382	kucingemas	2
2019	K085	0.585	kuau	2
2008	K085	0.26	kijang	2
2023	K085	0.651	kijang	2
2014	K085	0.505	beruk	2
2010	K085	0.324	kuau	2
2013	K085	0.489	beruk	2
2032	K085	0.471	beruk	2
2024	K085	0.672	beruk	2
2009	K085	0.297	kijang	2
2020	K085	0.605	beruk	2
2026	K085	0.769	kijang	2
2021	K085	0.619	kijang	2
2015	K085	0.538	beruk	2
2006	K085	0.224	kijang	2
2012	K085	0.435	beruk	2
2016	K085	0.556	kijang	2
2030	K085	0.912	landak	2
2031	K085	0.97	landak	2
2003	K085	0.063	landak	2
2025	K085	0.739	kijang	2
2005	K085	0.115	landak	2
2028	K085	0.904	landak	2
2007	K085	0.257	kijang	2
2034	K086	0.135	macandahan	2
2042	K086	0.39	beruk	2
2036	K086	0.273	kuau	2
2041	K086	0.383	beruk	2
2035	K086	0.149	macandahan	2
2038	K086	0.369	beruk	2
2044	K086	0.695	beruk	2
2037	K086	0.35	kuau	2
2039	K086	0.371	beruk	2
2046	K086	0.356	beruk	2
2065	K087	0.582	kucingemas	2
2077	K087	0.891	landak	2
2063	K087	0.435	beruk	2
2052	K087	0.134	landak	2
2067	K087	0.66	beruk	2
2071	K087	0.807	kijang	2
2072	K087	0.809	landak	2
2069	K087	0.786	macandahan	2
2085	K087	0.983	landak	2
2078	K087	0.895	landak	2
2084	K087	0.972	landak	2
2047	K087	0.007	landak	2
2049	K087	0.052	landak	2
2070	K087	0.806	landak	2
2058	K087	0.229	landak	2
2073	K087	0.837	landak	2
2060	K087	0.302	kucingemas	2
2082	K087	0.957	landak	2
2048	K087	0.01	landak	2
2066	K087	0.634	kuau	2
2081	K087	0.948	landak	2
2080	K087	0.913	landak	2
2087	K088	0.336	beruk	2
2089	K088	0.377	beruk	2
2086	K088	0.326	beruk	2
2088	K088	0.376	beruk	2
2091	K088	0.673	beruk	2
2090	K088	0.667	beruk	2
2093	K088	0.834	landak	2
2105	K089	0.274	kucingemas	2
2122	K089	0.947	kucingemas	2
2124	K089	0.322	kuau	2
2114	K089	0.665	kuau	2
2115	K089	0.679	beruk	2
2110	K089	0.532	kuau	2
2112	K089	0.628	kuau	2
2117	K089	0.734	beruk	2
2098	K089	0.107	landak	2
2129	K090	0.617	beruk	2
2127	K090	0.454	beruk	2
2130	K090	0.665	kijang	2
2128	K090	0.54	kuau	2
2149	K092	0.513	beruk	2
2154	K092	0.554	kuau	2
2138	K092	0.308	kuau	2
2159	K092	0.68	kuau	2
2162	K092	0.716	kuau	2
2157	K092	0.658	kuau	2
2152	K092	0.545	kuau	2
2148	K092	0.499	kuau	2
2143	K092	0.453	kuau	2
2156	K092	0.603	kuau	2
2141	K092	0.405	beruk	2
2137	K092	0.305	beruk	2
2151	K092	0.539	kuau	2
2153	K092	0.551	kuau	2
2146	K092	0.484	kijang	2
2147	K092	0.492	kijang	2
2144	K092	0.462	kuau	2
2164	K092	0.83	kijang	2
2134	K092	0.267	kijang	2
2142	K092	0.439	kuau	2
2166	K092	0.97	landak	2
2161	K092	0.715	beruk	2
2140	K092	0.384	kijang	2
2145	K092	0.463	kuau	2
2150	K092	0.534	beruk	2
2170	K093	0.297	beruk	2
2200	K093	0.674	beruk	2
2173	K093	0.332	beruk	2
2188	K093	0.484	beruk	2
2194	K093	0.543	beruk	2
2179	K093	0.383	beruk	2
2181	K093	0.39	beruk	2
2199	K093	0.65	beruk	2
2205	K093	0.773	kijang	2
2192	K093	0.517	beruk	2
2175	K093	0.363	beruk	2
2187	K093	0.474	beruk	2
2193	K093	0.518	beruk	2
2172	K093	0.328	beruk	2
2176	K093	0.368	beruk	2
2186	K093	0.457	beruk	2
2171	K093	0.303	beruk	2
2174	K093	0.353	beruk	2
2189	K093	0.484	beruk	2
2196	K093	0.599	beruk	2
2202	K093	0.701	beruk	2
2203	K093	0.711	beruk	2
2190	K093	0.504	beruk	2
2183	K093	0.414	beruk	2
2184	K093	0.429	beruk	2
2197	K093	0.624	beruk	2
2211	K093	0.482	beruk	2
2178	K093	0.377	beruk	2
2182	K093	0.391	beruk	2
2201	K093	0.694	beruk	2
2204	K093	0.767	kijang	2
2206	K093	0.841	kijang	2
2191	K093	0.508	beruk	2
2198	K093	0.647	beruk	2
2180	K093	0.384	beruk	2
2207	K093	0.963	kijang	2
2185	K093	0.442	beruk	2
2212	K094	0.63	beruk	2
2267	K097	0.675	beruk	2
2232	K097	0.284	beruk	2
2274	K097	0.868	landak	2
2233	K097	0.288	kijang	2
2268	K097	0.688	beruk	2
2217	K097	0.052	landak	2
2218	K097	0.076	landak	2
2236	K097	0.297	kuau	2
2231	K097	0.284	kuau	2
2253	K097	0.455	kuau	2
2216	K097	0.038	landak	2
2248	K097	0.364	kuau	2
2223	K097	0.114	landak	2
2257	K097	0.556	kuau	2
2261	K097	0.595	beruk	2
2270	K097	0.762	kijang	2
2229	K097	0.192	landak	2
2224	K097	0.114	landak	2
2266	K097	0.636	beruk	2
2252	K097	0.454	beruk	2
2254	K097	0.461	beruk	2
2244	K097	0.329	kucingemas	2
2277	K097	0.923	landak	2
2255	K097	0.489	beruk	2
2245	K097	0.331	beruk	2
2276	K097	0.89	landak	2
2239	K097	0.311	beruk	2
2237	K097	0.298	kuau	2
2230	K097	0.281	beruk	2
2220	K097	0.081	landak	2
2222	K097	0.109	landak	2
2234	K097	0.293	beruk	2
2264	K097	0.615	kijang	2
2240	K097	0.312	kuau	2
2241	K097	0.316	beruk	2
2265	K097	0.616	beruk	2
2213	K097	0.016	kucingemas	2
2242	K097	0.317	beruk	2
2263	K097	0.6	beruk	2
2258	K097	0.567	kijang	2
2269	K097	0.703	beruk	2
2280	K098	0.687	beruk	2
2279	K098	0.437	beruk	2
2288	K099	0.613	beruk	2
2286	K099	0.504	beruk	2
2287	K099	0.565	beruk	2
2283	K099	0.275	kijang	2
2284	K099	0.475	beruk	2
2296	K100	0.444	beruk	2
2293	K100	0.305	beruk	2
2306	K100	0.701	beruk	2
2292	K100	0.298	beruk	2
2301	K100	0.624	beruk	2
2305	K100	0.681	beruk	2
2302	K100	0.626	beruk	2
2297	K100	0.46	kuau	2
2295	K100	0.317	beruk	2
2304	K100	0.653	beruk	2
2291	K100	0.274	kijang	2
2338	K101	0.962	landak	2
2326	K101	0.268	beruk	2
2318	K101	0.33	beruk	2
2335	K101	0.886	macandahan	2
2311	K101	0.025	macandahan	2
2316	K101	0.161	macandahan	2
2323	K101	0.556	beruk	2
2312	K101	0.033	macandahan	2
2321	K101	0.388	kuau	2
2331	K101	0.826	landak	2
2332	K101	0.827	macandahan	2
2313	K101	0.046	landak	2
2330	K101	0.817	landak	2
2310	K101	0.014	landak	2
2325	K101	0.623	beruk	2
2328	K101	0.702	beruk	2
2329	K101	0.807	landak	2
2347	K102	0.342	beruk	2
2358	K102	0.807	landak	2
2366	K102	0.822	landak	2
2346	K102	0.29	beruk	2
2354	K102	0.654	beruk	2
2369	K102	0.924	landak	2
2341	K102	0.079	landak	2
2353	K102	0.643	beruk	2
2374	K102	0.46	beruk	2
2345	K102	0.328	beruk	2
2373	K102	0.952	landak	2
2367	K102	0.897	landak	2
2350	K102	0.521	macandahan	2
2371	K102	0.943	landak	2
2375	K102	0.603	beruk	2
2352	K102	0.642	beruk	2
2372	K102	0.944	landak	2
2348	K102	0.363	beruk	2
2357	K102	0.687	beruk	2
2368	K102	0.819	macandahan	2
2365	K102	0.814	landak	2
2370	K102	0.937	landak	2
2343	K102	0.779	kijang	2
2351	K102	0.532	beruk	2
2340	K102	0.069	landak	2
2349	K102	0.37	beruk	2
2355	K102	0.655	beruk	2
2376	K103	0.493	kijang	2
2380	K103	0.75	kijang	2
2393	K104	0.309	kuau	2
2386	K104	0.218	kijang	2
2387	K104	0.219	kijang	2
2389	K104	0.64	kuau	2
2382	K104	0.503	kijang	2
2395	K104	0.409	kuau	2
2394	K104	0.357	kuau	2
2384	K104	0.607	kijang	2
2388	K104	0.708	kuau	2
2385	K104	0.668	kijang	2
2412	K105	0.259	kuau	2
2448	K105	0.408	beruk	2
2466	K105	0.547	kuau	2
2436	K105	0.32	kuau	2
2497	K105	0.716	kuau	2
2414	K105	0.259	kuau	2
2504	K105	0.961	landak	2
2407	K105	0.253	kuau	2
2429	K105	0.299	kancil	2
2409	K105	0.258	kuau	2
2454	K105	0.462	kuau	2
2430	K105	0.299	kuau	2
2480	K105	0.659	kuau	2
2408	K105	0.257	kuau	2
2413	K105	0.259	kuau	2
2419	K105	0.264	kuau	2
2431	K105	0.304	kuau	2
2418	K105	0.264	kuau	2
2459	K105	0.483	beruk	2
2472	K105	0.589	kuau	2
2428	K105	0.274	kuau	2
2515	K105	0.449	kuau	2
2499	K105	0.732	kuau	2
2422	K105	0.267	kuau	2
2451	K105	0.423	beruk	2
2470	K105	0.578	beruk	2
2513	K105	0.259	beruk	2
2447	K105	0.407	kuau	2
2427	K105	0.274	kuau	2
2502	K105	0.744	kuau	2
2421	K105	0.266	kuau	2
2420	K105	0.264	kuau	2
2490	K105	0.704	beruk	2
2457	K105	0.476	kuau	2
2479	K105	0.658	kuau	2
2494	K105	0.707	kuau	2
2449	K105	0.416	kijang	2
2485	K105	0.672	kuau	2
2434	K105	0.313	kuau	2
2437	K105	0.327	kijang	2
2439	K105	0.344	kijang	2
2433	K105	0.31	kijang	2
2441	K105	0.345	kijang	2
2488	K105	0.69	kuau	2
2491	K105	0.705	beruk	2
2416	K105	0.261	kuau	2
2460	K105	0.486	kuau	2
2417	K105	0.263	kuau	2
2423	K105	0.27	kijang	2
2450	K105	0.42	kuau	2
2424	K105	0.27	kuau	2
2411	K105	0.258	kuau	2
2496	K105	0.716	kuau	2
2410	K105	0.258	kuau	2
2469	K105	0.571	kuau	2
2446	K105	0.396	kuau	2
2415	K105	0.261	kuau	2
2484	K105	0.671	kuau	2
2478	K105	0.648	kijang	2
2503	K105	0.745	kuau	2
2425	K105	0.273	kuau	2
2483	K105	0.667	kijang	2
2498	K105	0.731	kuau	2
2440	K105	0.345	kuau	2
2524	K106	0.368	beruk	2
2530	K106	0.708	beruk	2
2534	K106	0.722	beruk	2
2536	K106	0.745	beruk	2
2520	K106	0.278	beruk	2
2523	K106	0.351	beruk	2
2525	K106	0.433	kuau	2
2529	K106	0.668	beruk	2
2533	K106	0.72	beruk	2
2535	K106	0.735	beruk	2
2522	K106	0.31	beruk	2
2540	K106	0.512	kuau	2
2537	K106	0.89	kijang	2
2526	K106	0.495	beruk	2
2528	K106	0.609	beruk	2
2561	K107	0.732	beruk	2
2570	K107	0.758	kuau	2
2543	K107	0.174	landak	2
2558	K107	0.726	kuau	2
2545	K107	0.338	beruk	2
2565	K107	0.751	kuau	2
2572	K107	0.762	kuau	2
2575	K107	0.887	landak	2
2574	K107	0.84	kijang	2
2578	K107	0.287	kuau	2
2566	K107	0.756	kuau	2
2546	K107	0.547	beruk	2
2555	K107	0.695	kuau	2
2576	K107	0.91	landak	2
2567	K107	0.756	kuau	2
2542	K107	0.131	landak	2
2579	K107	0.29	kuau	2
2592	K107	0.265	kuau	2
2591	K107	0.263	kuau	2
2582	K107	0.426	kuau	2
2571	K107	0.758	kuau	2
2580	K107	0.337	kuau	2
2557	K107	0.708	kuau	2
2573	K107	0.836	landak	2
2585	K107	0.449	kuau	2
2581	K107	0.409	kuau	2
2593	K107	0.265	kuau	2
2584	K107	0.448	kuau	2
2596	K107	0.281	kuau	2
2548	K107	0.618	kuau	2
2569	K107	0.757	kuau	2
2583	K107	0.432	kuau	2
2560	K107	0.731	kancil	2
2553	K107	0.69	kuau	2
2544	K107	0.299	beruk	2
2547	K107	0.605	kuau	2
2586	K107	0.471	kuau	2
2595	K107	0.276	kuau	2
2562	K107	0.732	kuau	2
2556	K107	0.695	kuau	2
2577	K107	0.251	kuau	2
2594	K107	0.268	kuau	2
2622	K108	0.847	landak	2
2624	K108	0.877	landak	2
2602	K108	0.31	beruk	2
2600	K108	0.193	landak	2
2618	K108	0.613	beruk	2
2606	K108	0.352	beruk	2
2598	K108	0.145	landak	2
2617	K108	0.578	beruk	2
2623	K108	0.873	landak	2
2612	K108	0.421	beruk	2
2615	K108	0.481	kuau	2
2613	K108	0.443	beruk	2
2607	K108	0.368	beruk	2
2616	K108	0.56	beruk	2
2614	K108	0.468	kancil	2
2628	K108	0.966	landak	2
2621	K108	0.841	landak	2
2605	K108	0.352	beruk	2
2601	K108	0.233	kancil	2
2597	K108	0.06	landak	2
2599	K108	0.192	kancil	2
2619	K108	0.659	beruk	2
2627	K108	0.965	landak	2
2629	K108	0.99	landak	2
2610	K108	0.396	beruk	2
2660	K109	0.507	kuau	2
2671	K109	0.665	kijang	2
2656	K109	0.482	beruk	2
2644	K109	0.318	kijang	2
2648	K109	0.38	beruk	2
2667	K109	0.615	beruk	2
2639	K109	0.265	kuau	2
2647	K109	0.366	kuau	2
2672	K109	0.726	beruk	2
2681	K109	0.857	landak	2
2651	K109	0.387	kuau	2
2638	K109	0.244	kijang	2
2652	K109	0.394	beruk	2
2683	K109	0.926	landak	2
2630	K109	0.002	landak	2
2662	K109	0.578	kijang	2
2665	K109	0.605	beruk	2
2650	K109	0.385	kijang	2
2654	K109	0.457	kuau	2
2663	K109	0.595	beruk	2
2669	K109	0.639	kuau	2
2636	K109	0.212	landak	2
2668	K109	0.618	kuau	2
2641	K109	0.284	beruk	2
2640	K109	0.279	kuau	2
2643	K109	0.316	beruk	2
2661	K109	0.513	kuau	2
2632	K109	0.015	landak	2
2631	K109	0.015	landak	2
2670	K109	0.662	kuau	2
2673	K109	0.737	kuau	2
2645	K109	0.334	kuau	2
2634	K109	0.085	landak	2
2684	K109	0.929	landak	2
2682	K109	0.898	landak	2
2635	K109	0.181	landak	2
2677	K109	0.821	landak	2
2687	K109	0.433	beruk	2
2657	K109	0.495	beruk	2
2658	K109	0.501	beruk	2
2653	K109	0.403	beruk	2
2646	K109	0.335	beruk	2
2664	K109	0.6	kuau	2
2676	K109	0.791	landak	2
2699	K110	0.36	kijang	2
2691	K110	0.131	kijang	2
2715	K110	0.875	landak	2
2689	K110	0.052	landak	2
2690	K110	0.119	kijang	2
2719	K110	0.941	landak	2
2720	K110	0.976	landak	2
2704	K110	0.482	kijang	2
2708	K110	0.561	kijang	2
2692	K110	0.255	kijang	2
2696	K110	0.333	beruk	2
2714	K110	0.85	landak	2
2717	K110	0.888	landak	2
2695	K110	0.3	kucingemas	2
2702	K110	0.417	kuau	2
2694	K110	0.286	kuau	2
2760	K111	0.482	kuau	2
2733	K111	0.255	kancil	2
2729	K111	0.219	kancil	2
2728	K111	0.203	landak	2
2759	K111	0.409	beruk	2
2742	K111	0.465	kuau	2
2736	K111	0.278	beruk	2
2737	K111	0.295	beruk	2
2739	K111	0.319	beruk	2
2748	K111	0.656	kijang	2
2726	K111	0.115	kijang	2
2744	K111	0.525	beruk	2
2753	K111	0.801	kijang	2
2727	K111	0.144	landak	2
2734	K111	0.259	kijang	2
2755	K111	0.803	kijang	2
2735	K111	0.261	kijang	2
2747	K111	0.617	beruk	2
2722	K111	0.044	kijang	2
2743	K111	0.502	kijang	2
2756	K111	0.883	kijang	2
2731	K111	0.248	kijang	2
2721	K111	0.029	landak	2
2751	K111	0.686	beruk	2
2741	K111	0.356	beruk	2
2750	K111	0.674	beruk	2
2724	K111	0.092	kijang	2
2752	K111	0.733	kijang	2
2723	K111	0.071	kijang	2
2761	K112	0.234	kancil	2
2804	K112	0.341	kuau	2
2781	K112	0.584	beruk	2
2784	K112	0.638	beruk	2
2790	K112	0.688	kuau	2
2791	K112	0.69	kuau	2
2782	K112	0.618	kuau	2
2771	K112	0.32	beruk	2
2776	K112	0.487	beruk	2
2788	K112	0.669	kuau	2
2797	K112	0.708	kuau	2
2789	K112	0.67	kuau	2
2777	K112	0.503	kuau	2
2787	K112	0.664	kuau	2
2783	K112	0.627	kuau	2
2786	K112	0.653	kuau	2
2765	K112	0.274	kuau	2
2770	K112	0.315	kuau	2
2801	K112	0.747	kuau	2
2768	K112	0.297	kuau	2
2780	K112	0.554	kijang	2
2800	K112	0.732	kancil	2
2762	K112	0.259	kancil	2
2764	K112	0.269	kuau	2
2792	K112	0.69	beruk	2
2779	K112	0.539	kuau	2
2805	K112	0.474	beruk	2
2763	K112	0.267	kuau	2
2766	K112	0.279	kuau	2
2775	K112	0.399	kuau	2
2806	K112	0.265	kuau	2
2778	K112	0.521	kuau	2
2807	K112	0.266	kuau	2
2861	K114	0.809	kijang	2
2830	K114	0.329	kuau	2
2854	K114	0.681	kijang	2
2827	K114	0.317	kuau	2
2837	K114	0.363	beruk	2
2867	K114	0.854	landak	2
2869	K114	0.945	kucingemas	2
2865	K114	0.845	landak	2
2864	K114	0.843	landak	2
2809	K114	0.046	landak	2
2808	K114	0.038	landak	2
2816	K114	0.188	landak	2
2813	K114	0.148	landak	2
2824	K114	0.297	beruk	2
2841	K114	0.45	beruk	2
2862	K114	0.824	landak	2
2823	K114	0.291	kucingemas	2
2866	K114	0.845	landak	2
2853	K114	0.667	beruk	2
2848	K114	0.56	beruk	2
2836	K114	0.357	beruk	2
2826	K114	0.3	kuau	2
2840	K114	0.438	beruk	2
2868	K114	0.911	landak	2
2863	K114	0.843	landak	2
2815	K114	0.187	landak	2
2843	K114	0.472	beruk	2
2817	K114	0.196	landak	2
2847	K114	0.543	beruk	2
2810	K114	0.056	landak	2
2855	K114	0.693	kuau	2
2851	K114	0.632	beruk	2
2860	K114	0.8	landak	2
2857	K114	0.7	beruk	2
2812	K114	0.146	kijang	2
2829	K114	0.326	beruk	2
2859	K114	0.772	kijang	2
2850	K114	0.592	beruk	2
2832	K114	0.333	beruk	2
2891	K116	0.456	kijang	2
2892	K116	0.462	kijang	2
2929	K116	0.964	kijang	2
2881	K116	0.288	beruk	2
2914	K116	0.665	beruk	2
2915	K116	0.666	beruk	2
2916	K116	0.668	beruk	2
2879	K116	0.257	kuau	2
2928	K116	0.956	landak	2
2882	K116	0.289	beruk	2
2925	K116	0.821	landak	2
2908	K116	0.594	kijang	2
2876	K116	0.084	kijang	2
2884	K116	0.325	beruk	2
2910	K116	0.619	beruk	2
[truncated: 1,892 more rows]

## Sheet: argus_matrix
	ku1	ku2	ku3	ku4	ku5	ku6	ku7	ku8	ku9	ku10
1	0	0	0	0	0	1	0	NA	NA	NA
2	0	0	0	0	0	0	0	NA	NA	NA
3	0	0	0	0	0	0	0	NA	NA	NA
4	0	0	0	0	0	1	1	NA	NA	NA
5	0	0	0	0	0	0	0	NA	NA	NA
6	0	0	0	0	0	1	1	NA	NA	NA
7	0	0	0	0	1	1	0	NA	NA	NA
8	0	0	0	0	0	1	1	NA	NA	NA
9	0	0	0	0	0	0	0	NA	NA	NA
10	0	0	0	0	0	0	0	NA	NA	NA
11	0	0	0	0	0	0	0	NA	NA	NA
12	0	0	0	0	0	0	1	NA	NA	NA
13	0	0	0	0	0	0	0	NA	NA	NA
14	0	0	0	0	1	1	0	NA	NA	NA
15	0	1	1	1	0	1	0	NA	NA	NA
16	NA	1	0	0	0	0	1	0	0	NA
17	NA	0	0	0	0	0	0	0	0	0
18	NA	0	0	0	0	0	0	0	0	NA
19	NA	1	0	1	0	0	0	0	1	NA
20	NA	0	0	0	0	1	0	1	0	NA
21	NA	0	1	1	0	0	0	0	0	NA
22	NA	0	0	0	0	1	0	0	0	NA
23	NA	0	1	0	0	0	0	1	1	NA
24	NA	0	0	0	0	0	0	0	0	NA
25	NA	0	0	0	0	0	1	0	0	NA
26	NA	0	0	0	0	0	0	0	0	NA
27	NA	0	1	0	0	1	0	0	0	NA
28	NA	0	0	0	0	0	0	0	0	NA
29	NA	0	0	0	0	0	0	0	0	NA
30	NA	0	0	1	1	0	0	0	0	NA
31	NA	0	0	0	0	0	0	0	0	NA
32	NA	0	0	0	0	0	0	0	0	NA
33	NA	0	0	0	1	1	0	0	0	NA
34	NA	0	0	0	0	0	0	1	0	NA
35	NA	0	0	0	0	0	0	0	0	NA
36	NA	0	0	0	0	0	0	0	0	NA
37	NA	0	0	0	0	0	0	0	0	NA
38	NA	0	0	0	0	0	0	0	0	NA
39	NA	0	0	0	0	0	0	0	0	NA
40	NA	0	0	0	0	0	0	0	1	NA
41	NA	0	0	0	0	0	0	0	0	NA
42	NA	1	1	0	0	0	0	0	0	NA
43	NA	0	0	0	0	0	0	0	NA	NA
44	NA	0	0	0	0	0	0	0	NA	NA
45	NA	0	0	0	0	0	0	0	0	NA
46	NA	0	0	0	0	0	0	0	0	NA
47	NA	0	0	0	0	0	0	0	0	NA
48	NA	0	0	0	0	0	0	0	0	NA
49	NA	0	0	0	0	0	0	0	0	NA
50	NA	0	0	0	0	0	NA	NA	NA	NA
51	NA	0	0	0	0	0	0	0	0	NA
52	NA	0	0	0	0	0	0	0	0	NA
53	NA	0	0	0	0	0	0	0	0	NA
54	NA	0	0	0	0	0	0	0	0	NA
55	NA	0	0	0	0	0	0	0	0	0
56	NA	0	0	0	0	1	NA	NA	NA	NA
57	NA	0	0	0	0	0	NA	NA	NA	NA
58	NA	0	0	0	0	0	0	0	0	NA
59	NA	0	0	0	0	1	0	1	1	0
60	NA	0	0	0	0	1	0	1	1	0
61	NA	1	0	0	1	1	1	1	1	1
62	NA	0	1	1	1	0	1	1	0	0
63	NA	0	0	0	0	0	0	0	0	0
64	NA	0	0	0	0	0	1	0	0	0
65	NA	0	0	0	1	0	0	1	1	1
66	NA	0	0	0	0	0	0	0	0	0
67	NA	1	0	0	0	1	1	1	1	1
68	NA	0	0	0	0	0	0	0	0	0
69	NA	0	0	0	0	0	0	0	0	0
70	NA	1	1	0	1	1	1	0	0	1
71	NA	1	1	1	1	0	0	1	0	0
72	NA	1	0	0	0	0	0	1	0	1
73	NA	1	0	1	0	0	0	0	0	0
74	NA	1	0	0	0	0	0	0	0	0
75	NA	0	0	0	0	0	0	0	0	0
76	NA	0	0	0	1	0	0	0	0	0
77	1	1	0	1	1	1	1	1	NA	NA
78	0	1	0	1	0	0	1	0	NA	NA
79	0	0	0	0	1	0	1	0	NA	NA
80	0	0	0	1	0	0	0	0	NA	NA
81	0	1	0	1	0	0	0	0	NA	NA
82	0	0	0	0	0	0	1	0	NA	NA
83	0	0	0	0	0	0	0	0	NA	NA
84	0	1	0	1	0	0	0	0	NA	NA
85	0	1	0	0	0	0	0	0	NA	NA
86	0	1	1	1	0	1	1	1	NA	NA
87	0	0	0	0	0	0	0	0	NA	NA
88	0	0	0	0	0	0	0	0	NA	NA
89	0	1	0	1	1	1	0	0	NA	NA
90	0	0	0	0	0	0	0	0	NA	NA
91	0	0	0	0	0	0	0	0	NA	NA
92	0	0	0	0	1	0	0	0	NA	NA
93	0	0	1	1	0	0	0	0	NA	NA
94	0	0	0	0	0	0	0	0	NA	NA
95	0	0	0	0	0	0	0	0	NA	NA
96	1	1	1	0	0	1	0	0	NA	NA
97	1	1	1	1	1	1	1	0	NA	NA
98	0	1	1	0	0	0	0	0	NA	NA
99	1	1	1	1	1	1	0	0	NA	NA
100	0	0	0	1	0	0	0	0	NA	NA
101	1	1	1	1	1	0	0	1	NA	NA
102	0	0	0	0	0	1	1	0	NA	NA
103	1	0	0	0	0	0	0	0	NA	NA
104	1	1	0	1	1	1	0	0	NA	NA
105	1	0	0	1	1	1	0	0	NA	NA
106	1	1	1	1	0	0	0	0	NA	NA
107	NA	NA	0	0	0	0	0	0	0	0
108	NA	NA	0	1	1	0	0	0	0	0
109	NA	NA	0	0	0	0	1	1	0	0
110	NA	NA	0	0	0	0	0	0	0	0
111	NA	NA	0	0	0	0	0	0	0	0
112	NA	NA	1	1	1	1	1	1	1	0
113	NA	NA	0	0	0	0	0	0	0	0
114	NA	NA	0	0	0	0	0	0	0	0
115	NA	NA	0	0	0	0	0	0	0	0
116	NA	NA	0	0	0	0	0	0	0	0
117	NA	NA	1	1	1	1	1	1	0	0
118	NA	NA	0	0	0	0	0	0	0	0
119	NA	NA	0	0	0	0	0	0	0	0
120	NA	NA	0	0	0	0	0	0	0	0
121	NA	NA	1	1	0	0	0	0	1	0
122	NA	NA	0	0	0	0	0	0	0	0
123	NA	NA	0	0	0	0	0	0	0	0
124	NA	NA	0	0	0	0	1	1	0	0
125	NA	NA	0	0	0	1	0	0	0	0
126	NA	NA	0	0	1	0	0	0	0	0
127	NA	NA	0	0	0	0	0	0	0	0
128	NA	NA	0	0	0	0	0	0	0	0
129	NA	NA	0	0	0	0	0	0	0	0
130	NA	NA	0	0	0	0	0	0	0	0
131	NA	NA	0	0	0	0	0	0	0	0
132	NA	NA	0	0	0	0	0	0	0	0
133	NA	NA	0	0	0	1	0	1	1	0
134	NA	NA	0	0	0	0	0	0	0	0
135	NA	NA	0	0	0	0	0	0	0	0
136	NA	NA	0	0	0	0	0	0	0	0
137	NA	NA	0	0	0	0	0	0	0	0
138	NA	NA	0	0	0	0	0	0	0	0
139	NA	NA	0	0	0	0	0	0	0	0
140	NA	NA	0	0	0	0	0	0	0	0
141	NA	NA	0	0	0	0	0	0	0	0
142	NA	NA	0	0	1	0	0	0	0	0
143	NA	NA	NA	NA	NA	NA	0	0	0	0
144	NA	NA	NA	NA	NA	NA	0	0	0	0
145	NA	NA	NA	NA	NA	NA	0	0	0	0
146	NA	NA	NA	NA	NA	NA	0	0	0	0
147	NA	NA	NA	NA	NA	NA	0	0	0	0
148	NA	NA	NA	NA	NA	NA	0	0	0	0
149	NA	NA	NA	NA	NA	NA	0	0	0	0
150	NA	NA	NA	NA	NA	NA	0	0	0	0
151	NA	NA	NA	NA	NA	NA	0	0	0	0
152	NA	NA	NA	NA	NA	NA	0	0	0	0
153	0	0	0	0	0	0	0	0	NA	NA
154	0	0	0	0	0	0	0	0	NA	NA
155	0	0	0	0	0	0	0	0	NA	NA
156	0	0	0	0	0	0	0	0	NA	NA
157	0	0	0	0	0	0	0	0	NA	NA
158	0	0	0	0	0	0	0	0	NA	NA
159	0	0	0	0	0	0	0	0	NA	NA
160	0	0	0	0	0	0	0	0	NA	NA
161	0	0	0	0	0	0	0	0	NA	NA
162	0	0	0	0	0	0	0	NA	NA	NA
163	0	0	0	0	0	0	0	0	NA	NA
164	0	0	0	0	0	0	0	0	NA	NA
165	0	0	0	0	0	0	0	0	NA	NA
166	0	0	0	0	0	0	0	0	NA	NA
167	0	0	0	0	0	0	0	0	NA	NA
168	0	0	0	0	0	0	0	0	NA	NA
169	0	0	0	0	0	0	0	0	NA	NA
170	0	0	0	0	0	0	0	0	NA	NA
171	0	0	0	0	0	0	0	0	NA	NA
172	0	0	0	0	0	0	0	0	NA	NA
173	0	0	0	0	0	0	0	0	NA	NA
174	0	0	0	0	0	0	0	0	NA	NA
175	0	0	0	0	0	0	0	0	NA	NA
176	0	0	0	0	0	0	0	0	NA	NA
177	0	0	0	0	0	0	0	0	NA	NA
178	0	0	0	0	0	0	0	0	NA	NA
179	0	1	0	1	1	0	0	0	NA	NA
180	0	0	0	0	0	0	0	0	NA	NA
181	0	0	0	0	0	0	0	0	NA	NA
182	0	0	0	0	0	0	1	0	NA	NA
183	0	0	0	0	0	0	0	0	NA	NA
184	1	1	1	0	0	0	0	1	NA	NA
185	0	0	0	0	0	0	0	0	NA	NA
186	NA	0	0	0	0	0	0	NA	NA	NA
187	NA	0	0	NA	NA	NA	NA	NA	NA	NA
188	NA	0	0	0	0	0	0	NA	NA	NA
189	NA	0	0	0	0	0	0	NA	NA	NA
190	NA	1	0	0	0	0	0	NA	NA	NA
191	NA	0	1	0	0	0	0	NA	NA	NA
192	NA	0	0	0	0	0	0	NA	NA	NA
193	NA	0	0	0	0	0	0	NA	NA	NA
194	NA	0	0	0	0	0	0	NA	NA	NA
195	NA	0	0	0	0	0	0	NA	NA	NA
196	NA	1	1	0	0	0	0	NA	NA	NA
197	NA	0	0	0	0	0	0	NA	NA	NA
198	NA	1	0	1	0	0	0	NA	NA	NA
199	NA	0	1	1	1	1	0	NA	NA	NA
200	NA	0	0	0	1	1	1	NA	NA	NA
201	NA	NA	NA	0	0	0	0	NA	NA	NA
202	NA	NA	NA	0	0	0	0	NA	NA	NA
203	NA	NA	NA	0	0	0	0	NA	NA	NA
204	NA	NA	NA	1	0	0	0	NA	NA	NA
205	NA	NA	NA	0	1	1	1	NA	NA	NA
206	NA	NA	NA	0	1	1	0	NA	NA	NA
207	NA	NA	NA	0	1	0	0	NA	NA	NA
208	NA	NA	NA	0	1	0	0	NA	NA	NA
209	NA	NA	NA	0	1	0	1	NA	NA	NA
210	NA	NA	NA	0	0	0	0	NA	NA	NA
211	NA	NA	NA	0	0	0	1	0	NA	NA
212	NA	NA	NA	0	0	0	0	NA	NA	NA
213	NA	NA	NA	0	0	0	0	0	NA	NA
214	NA	NA	NA	0	0	0	0	NA	NA	NA
215	NA	NA	NA	0	0	0	0	NA	NA	NA
216	NA	NA	NA	0	0	0	0	NA	NA	NA
217	NA	NA	NA	0	0	0	0	NA	NA	NA
218	1	1	0	1	1	0	NA	NA	NA	NA
219	0	0	0	1	1	0	NA	NA	NA	NA
220	0	0	0	0	0	0	NA	NA	NA	NA
221	1	1	0	0	0	1	NA	NA	NA	NA
222	0	0	0	0	0	0	NA	NA	NA	NA
223	0	1	0	1	0	0	NA	NA	NA	NA
224	0	0	0	0	1	1	0	NA	NA	NA
225	0	0	1	0	0	0	NA	NA	NA	NA
226	0	0	0	0	0	0	0	NA	NA	NA
227	0	0	0	0	0	1	NA	NA	NA	NA
228	1	1	1	0	0	0	0	NA	NA	NA
229	1	1	0	0	0	0	0	NA	NA	NA
230	0	1	0	0	0	0	0	NA	NA	NA
231	0	0	0	1	1	1	0	NA	NA	NA
232	0	0	0	0	0	0	0	NA	NA	NA
233	0	0	0	0	0	0	0	NA	NA	NA
234	0	0	0	0	0	0	0	NA	NA	NA
235	1	0	0	0	0	0	0	NA	NA	NA
236	0	0	0	1	0	0	0	NA	NA	NA
237	0	0	0	1	1	0	0	NA	NA	NA
238	0	1	0	0	0	0	0	NA	NA	NA
239	0	0	0	1	0	0	0	NA	NA	NA
240	1	0	0	0	0	0	0	NA	NA	NA
241	1	1	1	0	0	0	0	NA	NA	NA
242	0	0	0	0	0	0	0	NA	NA	NA
243	0	0	0	1	0	1	0	NA	NA	NA
244	0	0	0	0	0	1	0	NA	NA	NA
245	0	0	0	0	0	0	0	NA	NA	NA
246	0	0	1	0	1	0	0	NA	NA	NA
247	0	0	0	0	0	0	0	NA	NA	NA
248	0	1	0	0	0	0	0	NA	NA	NA
249	0	0	0	0	0	0	0	NA	NA	NA
250	0	0	0	0	0	0	0	NA	NA	NA
251	0	1	0	0	0	1	0	NA	NA	NA
252	1	0	1	0	0	0	0	NA	NA	NA
253	0	0	0	0	0	0	0	NA	NA	NA
254	0	0	0	1	0	0	0	NA	NA	NA
255	0	0	0	0	0	0	0	NA	NA	NA
256	1	1	1	1	0	1	0	NA	NA	NA
257	0	0	0	0	1	1	0	NA	NA	NA
258	0	0	0	0	0	0	0	NA	NA	NA
259	0	0	0	0	0	0	0	NA	NA	NA
260	0	0	1	0	0	1	1	NA	NA	NA
261	0	1	1	1	1	0	0	NA	NA	NA
262	0	1	1	0	1	1	0	NA	NA	NA
263	0	1	1	1	1	0	1	NA	NA	NA
264	0	0	0	0	1	1	0	NA	NA	NA
265	0	0	0	0	0	0	0	NA	NA	NA
266	0	1	0	1	0	0	0	NA	NA	NA
267	0	1	0	1	0	0	1	NA	NA	NA
268	0	0	0	0	0	0	0	NA	NA	NA
269	0	0	0	0	0	0	0	NA	NA	NA
270	0	0	0	0	0	0	0	NA	NA	NA
271	0	0	0	0	0	0	0	NA	NA	NA
272	0	1	1	1	0	1	0	NA	NA	NA
273	1	0	1	0	1	0	0	NA	NA	NA
274	1	1	0	0	0	1	1	NA	NA	NA
275	1	1	0	0	1	1	0	NA	NA	NA
276	1	1	0	1	1	1	0	NA	NA	NA
277	0	1	1	1	0	1	1	NA	NA	NA
278	0	1	1	1	1	0	0	NA	NA	NA
279	0	0	0	0	0	0	0	NA	NA	NA
280	0	1	0	1	0	1	0	NA	NA	NA
281	0	0	0	0	0	0	0	NA	NA	NA
282	0	0	0	0	1	1	0	NA	NA	NA
283	0	1	0	0	0	1	0	NA	NA	NA
284	0	1	1	1	1	0	0	NA	NA	NA
285	0	1	0	0	0	0	0	NA	NA	NA
286	0	1	0	0	1	1	0	NA	NA	NA
287	0	1	0	0	1	1	1	NA	NA	NA
288	0	1	0	1	0	1	1	NA	NA	NA
289	0	0	0	0	0	0	0	NA	NA	NA
290	0	1	1	1	0	1	0	NA	NA	NA
291	0	1	1	1	0	0	0	NA	NA	NA
292	0	1	1	0	0	0	0	NA	NA	NA

## Sheet: cl_matrix
	cl1	cl2	cl3	cl4	cl5	cl6	cl7	cl8	cl9	cl10
1	0	0	0	0	0	0	0	NA	NA	NA
2	0	0	0	0	0	0	0	NA	NA	NA
3	0	0	0	0	0	0	0	NA	NA	NA
4	0	0	0	0	0	0	0	NA	NA	NA
5	0	0	0	0	1	0	0	NA	NA	NA
6	0	0	0	0	0	0	0	NA	NA	NA
7	0	0	0	0	0	0	0	NA	NA	NA
8	0	0	0	0	0	0	0	NA	NA	NA
9	0	0	0	0	0	0	0	NA	NA	NA
10	0	0	0	0	0	0	0	NA	NA	NA
11	0	0	0	0	0	0	0	NA	NA	NA
12	0	0	0	0	0	0	0	NA	NA	NA
13	0	0	0	0	0	0	0	NA	NA	NA
14	0	0	0	0	0	0	0	NA	NA	NA
15	0	0	0	0	0	0	0	NA	NA	NA
16	NA	0	0	0	1	0	0	0	0	NA
17	NA	0	0	0	0	0	0	0	0	0
18	NA	0	0	0	0	0	0	0	0	NA
19	NA	0	0	0	0	0	0	0	0	NA
20	NA	0	0	0	0	0	0	0	0	NA
21	NA	0	0	0	0	0	0	0	0	NA
22	NA	0	0	1	0	0	0	0	0	NA
23	NA	0	0	0	0	0	0	0	0	NA
24	NA	0	0	0	0	0	0	0	0	NA
25	NA	0	0	0	0	0	0	0	0	NA
26	NA	0	0	0	0	0	0	0	0	NA
27	NA	0	1	0	0	0	0	0	0	NA
28	NA	0	1	0	1	0	0	0	0	NA
29	NA	0	0	0	0	0	0	0	0	NA
30	NA	0	0	0	0	0	0	0	0	NA
31	NA	0	1	0	0	0	0	0	0	NA
32	NA	0	0	0	0	0	0	0	0	NA
33	NA	0	0	0	0	0	0	0	0	NA
34	NA	0	0	0	0	0	0	0	0	NA
35	NA	0	0	0	0	0	0	0	0	NA
36	NA	0	0	0	0	0	0	0	0	NA
37	NA	0	1	0	0	0	0	1	0	NA
38	NA	0	0	0	0	0	0	0	0	NA
39	NA	1	0	0	0	0	0	0	0	NA
40	NA	0	0	0	0	0	0	0	0	NA
41	NA	0	0	0	0	0	0	0	0	NA
42	NA	0	0	0	0	0	0	0	0	NA
43	NA	0	0	0	1	0	0	0	NA	NA
44	NA	0	0	0	0	0	0	1	NA	NA
45	NA	0	0	0	0	0	0	1	0	NA
46	NA	0	0	0	0	0	0	0	0	NA
47	NA	0	0	0	0	0	0	0	0	NA
48	NA	0	0	0	0	0	0	0	0	NA
49	NA	0	0	0	0	0	0	0	0	NA
50	NA	0	0	0	0	0	NA	NA	NA	NA
51	NA	1	0	0	0	0	0	0	0	NA
52	NA	0	0	0	0	0	0	0	0	NA
53	NA	0	0	0	0	0	0	0	0	NA
54	NA	0	0	0	0	0	0	0	0	NA
55	NA	0	0	0	0	0	0	0	0	0
56	NA	0	0	0	0	0	NA	NA	NA	NA
57	NA	0	0	0	0	0	NA	NA	NA	NA
58	NA	0	0	0	0	0	0	0	0	NA
59	NA	0	0	0	0	0	0	0	0	0
60	NA	0	0	0	0	0	0	0	0	0
61	NA	0	0	0	0	0	1	1	0	0
62	NA	0	0	0	0	0	1	0	0	0
63	NA	0	0	0	0	0	0	0	0	0
64	NA	0	0	0	0	0	0	0	0	0
65	NA	0	0	0	0	0	0	0	0	0
66	NA	0	0	0	1	0	0	0	0	0
67	NA	0	0	1	0	1	0	1	0	0
68	NA	0	0	0	0	0	0	0	0	0
69	NA	0	0	0	0	1	1	1	0	0
70	NA	0	0	0	0	0	0	0	0	0
71	NA	0	0	0	0	0	0	0	0	0
72	NA	0	0	1	0	0	0	0	0	0
73	NA	0	0	0	1	0	0	0	0	0
74	NA	0	0	0	0	0	0	0	0	0
75	NA	0	0	0	0	0	0	0	0	0
76	NA	0	0	0	0	0	0	0	0	0
77	0	0	1	1	0	0	0	NA	NA	NA
78	0	0	0	0	0	0	0	NA	NA	NA
79	0	0	0	0	0	0	0	NA	NA	NA
80	0	0	0	0	0	0	0	NA	NA	NA
81	1	0	0	0	0	0	0	NA	NA	NA
82	0	0	0	1	1	0	0	NA	NA	NA
83	0	0	0	0	0	0	0	NA	NA	NA
84	0	0	0	0	0	0	0	NA	NA	NA
85	0	0	0	0	0	0	0	NA	NA	NA
86	0	0	0	0	0	0	0	NA	NA	NA
87	0	0	0	0	0	0	0	0	NA	NA
88	0	0	0	0	0	0	0	0	NA	NA
89	0	0	0	0	0	0	0	NA	NA	NA
90	0	0	0	0	0	0	0	0	NA	NA
91	0	0	0	0	0	0	0	0	NA	NA
92	0	0	0	0	0	0	0	NA	NA	NA
93	0	1	1	1	0	0	0	NA	NA	NA
94	0	1	0	1	0	0	0	NA	NA	NA
95	0	0	0	0	0	0	0	NA	NA	NA
96	0	0	0	0	0	0	0	NA	NA	NA
97	0	0	0	0	0	0	0	NA	NA	NA
98	0	0	0	0	0	0	0	NA	NA	NA
99	0	0	0	0	0	0	0	NA	NA	NA
100	0	0	0	0	0	0	0	NA	NA	NA
101	0	0	0	0	0	0	0	NA	NA	NA
102	0	0	0	0	0	0	0	NA	NA	NA
103	0	0	0	0	0	0	0	NA	NA	NA
104	0	0	0	0	0	0	0	NA	NA	NA
105	0	0	0	0	0	0	0	NA	NA	NA
106	0	0	0	0	0	0	0	NA	NA	NA
107	NA	NA	0	0	0	0	0	0	0	0
108	NA	NA	0	0	0	0	0	0	0	0
109	NA	NA	0	0	0	0	0	0	0	0
110	NA	NA	0	0	0	0	0	1	0	0
111	NA	NA	0	0	0	0	0	0	0	0
112	NA	NA	0	0	0	0	0	0	0	0
113	NA	NA	0	0	0	0	0	0	0	0
114	NA	NA	0	0	0	0	0	1	0	0
115	NA	NA	0	0	0	0	0	0	0	0
116	NA	NA	0	0	0	0	0	1	0	0
117	NA	NA	0	0	0	0	0	0	0	0
118	NA	NA	0	0	0	0	0	0	0	0
119	NA	NA	0	0	0	0	0	0	0	0
120	NA	NA	0	0	0	0	0	0	0	0
121	NA	NA	0	0	0	0	0	0	0	0
122	NA	NA	0	0	0	0	0	0	0	0
123	NA	NA	0	0	0	0	0	0	0	0
124	NA	NA	0	0	0	0	0	0	0	0
125	NA	NA	0	0	1	0	0	0	0	0
126	NA	NA	0	0	0	0	0	0	0	0
127	NA	NA	0	0	0	0	0	0	0	0
128	NA	NA	0	0	0	0	0	1	0	0
129	NA	NA	0	0	0	0	0	0	0	0
130	NA	NA	0	0	0	0	0	0	0	0
131	NA	NA	0	0	0	0	0	0	0	0
132	NA	NA	0	0	0	0	0	0	0	0
133	NA	NA	0	0	0	0	0	0	0	0
134	NA	NA	0	0	0	0	0	0	0	0
135	NA	NA	0	0	0	0	0	0	0	0
136	NA	NA	0	0	0	0	0	0	0	0
137	NA	NA	0	0	0	0	0	0	0	0
138	NA	NA	0	0	0	0	0	0	0	0
139	NA	NA	0	0	0	0	0	0	0	0
140	NA	NA	0	0	0	0	0	0	0	0
141	NA	NA	NA	NA	NA	0	0	0	0	0
142	NA	NA	NA	NA	NA	0	0	0	0	0
143	NA	NA	NA	NA	NA	0	0	0	0	0
144	NA	NA	NA	NA	NA	0	0	0	0	0
145	NA	NA	NA	NA	NA	0	0	0	0	0
146	NA	NA	NA	NA	NA	0	0	0	0	0
147	NA	NA	NA	NA	NA	0	0	0	0	0
148	NA	NA	NA	NA	NA	0	0	0	0	0
149	NA	NA	NA	NA	NA	0	0	1	0	0
150	NA	NA	NA	NA	NA	0	0	0	0	0
151	NA	NA	NA	NA	NA	0	0	1	0	0
152	NA	NA	NA	NA	NA	0	0	0	0	0
153	0	0	0	1	0	0	0	0	NA	NA
154	0	0	0	1	0	0	0	0	NA	NA
155	0	0	0	0	0	0	0	0	NA	NA
156	0	0	0	0	0	0	0	0	NA	NA
157	0	0	0	0	0	0	0	0	NA	NA
158	0	0	0	0	0	0	0	0	NA	NA
159	0	0	0	0	0	0	0	0	NA	NA
160	0	0	0	0	0	0	0	0	NA	NA
161	0	0	0	0	0	0	0	0	NA	NA
162	0	0	0	0	0	0	0	NA	NA	NA
163	0	0	0	0	0	0	0	NA	NA	NA
164	0	0	0	0	0	1	0	NA	NA	NA
165	1	1	1	1	1	1	1	NA	NA	NA
166	0	0	0	0	0	0	0	NA	NA	NA
167	0	0	0	0	1	0	0	NA	NA	NA
168	0	0	0	1	0	0	0	NA	NA	NA
169	0	0	0	0	0	0	0	NA	NA	NA
170	0	0	1	1	0	0	0	NA	NA	NA
171	0	0	1	0	0	0	0	NA	NA	NA
172	0	1	0	1	0	1	0	NA	NA	NA
173	0	0	0	0	0	0	0	NA	NA	NA
174	0	0	0	1	0	0	0	NA	NA	NA
175	1	0	0	0	0	0	0	NA	NA	NA
176	0	0	1	1	0	0	0	NA	NA	NA
177	0	0	0	0	0	0	0	NA	NA	NA
178	1	1	0	1	0	0	0	NA	NA	NA
179	0	1	1	1	0	0	1	NA	NA	NA
180	0	0	0	0	1	0	0	NA	NA	NA
181	0	0	0	1	0	0	0	NA	NA	NA
182	0	0	0	0	0	0	0	NA	NA	NA
183	0	1	0	0	0	0	0	NA	NA	NA
184	0	0	0	0	0	0	0	NA	NA	NA
185	0	0	0	0	0	0	0	NA	NA	NA
186	NA	0	0	1	0	0	0	NA	NA	NA
187	NA	0	0	NA	NA	NA	NA	NA	NA	NA
188	NA	0	0	0	0	0	0	NA	NA	NA
189	NA	1	0	0	0	0	0	NA	NA	NA
190	NA	0	0	0	0	0	0	NA	NA	NA
191	NA	0	0	0	0	0	0	NA	NA	NA
192	NA	0	0	0	0	0	0	NA	NA	NA
193	NA	0	1	0	0	0	0	NA	NA	NA
194	NA	0	0	0	0	0	0	NA	NA	NA
195	NA	0	1	0	0	1	0	NA	NA	NA
196	NA	0	0	0	0	1	0	NA	NA	NA
197	NA	0	0	0	0	1	1	NA	NA	NA
198	NA	0	0	0	0	0	0	NA	NA	NA
199	NA	0	0	0	0	0	0	NA	NA	NA
200	NA	0	0	0	0	0	0	NA	NA	NA
201	NA	NA	NA	0	0	0	0	NA	NA	NA
202	NA	NA	NA	0	0	0	0	NA	NA	NA
203	NA	NA	NA	0	0	0	0	NA	NA	NA
204	NA	NA	NA	0	0	0	0	NA	NA	NA
205	NA	NA	NA	0	0	0	0	NA	NA	NA
206	NA	NA	NA	0	0	0	0	NA	NA	NA
207	NA	NA	NA	0	0	0	1	NA	NA	NA
208	NA	NA	NA	0	0	0	0	NA	NA	NA
209	NA	NA	NA	0	0	0	0	NA	NA	NA
210	NA	NA	NA	0	0	0	0	NA	NA	NA
211	NA	NA	NA	0	0	1	1	1	NA	NA
212	NA	NA	NA	0	0	1	1	NA	NA	NA
213	NA	NA	NA	0	0	0	0	1	NA	NA
214	NA	NA	NA	0	0	0	0	NA	NA	NA
215	NA	NA	NA	0	0	0	0	NA	NA	NA
216	NA	NA	NA	0	0	0	0	NA	NA	NA
217	NA	NA	NA	0	0	0	0	NA	NA	NA
218	0	0	0	0	0	0	NA	NA	NA	NA
219	0	0	0	0	0	0	NA	NA	NA	NA
220	0	0	0	0	0	0	NA	NA	NA	NA
221	0	0	0	0	0	0	NA	NA	NA	NA
222	0	0	0	0	0	0	NA	NA	NA	NA
223	0	0	0	0	0	0	NA	NA	NA	NA
224	0	0	0	0	0	1	0	NA	NA	NA
225	0	0	0	0	0	0	NA	NA	NA	NA
226	0	0	0	0	0	0	0	NA	NA	NA
227	0	0	0	0	0	0	NA	NA	NA	NA
228	0	0	0	0	0	0	0	NA	NA	NA
229	1	0	0	0	0	0	0	NA	NA	NA
230	0	0	0	0	0	0	0	NA	NA	NA
231	0	0	0	0	0	0	0	NA	NA	NA
232	0	0	0	0	0	0	0	NA	NA	NA
233	0	0	0	1	0	0	0	NA	NA	NA
234	0	0	0	0	0	0	0	NA	NA	NA
235	0	0	0	0	0	0	0	NA	NA	NA
236	0	0	0	0	1	0	0	NA	NA	NA
237	0	0	0	0	0	0	0	NA	NA	NA
238	0	0	0	0	0	0	0	NA	NA	NA
239	0	0	0	0	0	0	0	NA	NA	NA
240	0	0	0	0	0	0	0	NA	NA	NA
241	0	0	0	0	0	0	0	NA	NA	NA
242	1	1	1	1	0	0	0	NA	NA	NA
243	0	1	0	0	1	0	0	NA	NA	NA
244	0	0	0	0	0	0	0	NA	NA	NA
245	1	0	0	0	0	0	0	NA	NA	NA
246	0	0	0	0	0	0	0	NA	NA	NA
247	0	0	0	0	0	0	0	NA	NA	NA
248	0	0	0	0	0	0	0	NA	NA	NA
249	0	0	0	0	0	0	0	NA	NA	NA
250	0	0	0	0	0	0	0	NA	NA	NA
251	0	0	0	0	0	0	0	NA	NA	NA
252	0	0	0	0	0	0	0	NA	NA	NA
253	0	0	0	0	1	1	0	NA	NA	NA
254	0	0	0	0	0	0	0	NA	NA	NA
255	0	0	0	0	0	0	0	NA	NA	NA
256	0	0	0	0	0	0	0	NA	NA	NA
257	0	0	0	0	0	0	0	NA	NA	NA
258	0	0	0	0	0	0	0	NA	NA	NA
259	0	0	0	0	0	0	0	NA	NA	NA
260	0	0	0	0	0	0	0	NA	NA	NA
261	0	0	0	0	0	0	0	NA	NA	NA
262	0	0	0	0	0	0	0	NA	NA	NA
263	0	0	0	0	0	0	0	NA	NA	NA
264	1	0	0	0	0	0	0	NA	NA	NA
265	0	0	0	0	0	0	0	NA	NA	NA
266	0	0	0	1	0	1	0	NA	NA	NA
267	0	0	0	0	0	0	0	NA	NA	NA
268	0	0	0	0	0	0	0	NA	NA	NA
269	0	0	0	0	0	0	0	NA	NA	NA
270	0	0	0	0	0	0	0	NA	NA	NA
271	0	0	1	0	1	0	0	NA	NA	NA
272	0	0	0	0	0	0	0	NA	NA	NA
273	0	0	0	0	0	0	0	NA	NA	NA
274	1	1	1	1	1	1	0	NA	NA	NA
275	0	0	0	0	0	0	0	NA	NA	NA
276	0	0	0	0	0	0	0	NA	NA	NA
277	0	0	0	0	0	0	0	NA	NA	NA
278	0	0	0	0	0	0	0	NA	NA	NA
279	0	0	0	0	0	0	0	NA	NA	NA
280	0	0	0	0	0	0	0	NA	NA	NA
281	0	0	0	0	0	0	0	NA	NA	NA
282	0	0	0	0	0	0	0	NA	NA	NA
283	0	0	0	0	0	0	0	NA	NA	NA
284	0	0	0	0	0	1	0	NA	NA	NA
285	0	0	1	0	0	0	0	NA	NA	NA
286	0	0	0	0	0	0	0	NA	NA	NA
287	0	0	1	0	0	1	0	NA	NA	NA
288	0	0	0	0	0	0	0	NA	NA	NA
289	0	0	0	0	0	0	0	NA	NA	NA
290	0	0	0	0	0	0	0	NA	NA	NA
291	1	0	0	0	1	1	0	NA	NA	NA
292	0	0	0	0	0	0	0	NA	NA	NA

## Sheet: gc_matrix
	gc1	gc2	gc3	gc4	gc5	gc6	gc7	gc8	gc9	gc10
1	0	0	0	0	0	0	0	NA	NA	NA
2	0	0	0	0	0	0	0	NA	NA	NA
3	0	0	0	0	0	0	0	NA	NA	NA
4	0	0	0	0	0	0	0	NA	NA	NA
5	0	0	0	0	0	0	0	NA	NA	NA
6	0	0	0	0	0	0	0	NA	NA	NA
7	0	0	0	0	1	1	0	NA	NA	NA
8	0	0	0	0	0	0	0	NA	NA	NA
9	0	0	0	0	0	0	0	NA	NA	NA
10	0	0	0	0	0	0	0	NA	NA	NA
11	0	0	0	0	0	0	0	NA	NA	NA
12	0	0	0	0	0	0	0	NA	NA	NA
13	0	0	0	0	0	0	0	NA	NA	NA
14	0	0	0	0	1	0	0	NA	NA	NA
15	0	0	0	0	0	0	0	NA	NA	NA
16	NA	0	0	0	0	0	0	0	0	NA
17	NA	0	0	0	0	0	1	0	0	0
18	NA	0	0	0	0	0	0	0	0	NA
19	NA	0	0	0	0	0	0	0	0	NA
20	NA	0	0	0	0	0	0	0	0	NA
21	NA	0	0	0	0	0	0	0	0	NA
22	NA	0	0	0	0	0	0	0	0	NA
23	NA	0	0	0	0	0	0	0	0	NA
24	NA	0	0	0	0	0	0	0	0	NA
25	NA	0	0	0	0	0	0	0	0	NA
26	NA	0	0	0	0	0	0	0	0	NA
27	NA	0	0	0	1	0	0	0	0	NA
28	NA	0	0	0	0	0	0	0	0	NA
29	NA	0	0	0	0	0	0	0	0	NA
30	NA	0	0	0	0	0	0	0	0	NA
31	NA	0	0	0	0	0	0	0	0	NA
32	NA	0	0	0	0	0	0	0	0	NA
33	NA	0	0	0	0	0	0	0	0	NA
34	NA	0	0	0	0	0	0	0	0	NA
35	NA	0	0	0	0	0	0	0	0	NA
36	NA	0	0	0	0	0	0	0	0	NA
37	NA	0	0	0	0	0	0	0	0	NA
38	NA	0	0	0	0	0	0	0	0	NA
39	NA	0	0	0	0	0	0	0	0	NA
40	NA	0	0	0	0	0	0	0	0	NA
41	NA	0	0	0	0	0	0	0	0	NA
42	NA	0	0	0	0	0	0	0	0	NA
43	NA	0	0	1	0	0	0	0	NA	NA
44	NA	0	0	0	0	0	0	0	NA	NA
45	NA	0	0	0	0	0	0	0	1	NA
46	NA	0	0	0	0	0	0	0	0	NA
47	NA	0	0	1	0	0	0	0	0	NA
48	NA	0	0	0	0	0	0	0	0	NA
49	NA	0	0	0	0	0	0	0	0	NA
50	NA	0	0	0	0	0	NA	NA	NA	NA
51	NA	0	0	0	0	0	0	0	0	NA
52	NA	0	0	0	0	0	0	0	0	NA
53	NA	0	0	0	0	0	0	0	0	NA
54	NA	0	0	0	0	0	1	0	1	NA
55	NA	0	0	0	0	0	0	0	0	0
56	NA	0	0	0	0	0	NA	NA	NA	NA
57	NA	0	0	0	0	0	NA	NA	NA	NA
58	NA	0	0	0	0	0	0	0	0	NA
59	NA	0	0	0	0	0	0	1	0	0
60	NA	0	0	0	0	0	0	1	0	0
61	NA	1	0	0	0	0	0	0	0	0
62	NA	1	0	0	0	0	1	0	0	0
63	NA	0	0	0	0	0	0	0	0	0
64	NA	0	0	0	0	0	0	0	0	0
65	NA	0	1	0	0	0	0	0	0	0
66	NA	0	0	0	0	0	0	0	0	0
67	NA	0	0	0	0	0	0	0	0	0
68	NA	0	0	0	0	0	0	0	0	0
69	NA	0	0	0	0	0	0	0	0	0
70	NA	0	0	0	0	0	0	0	0	0
71	NA	0	0	0	0	0	0	0	0	0
72	NA	0	0	0	0	0	0	0	0	0
73	NA	0	0	0	0	0	0	0	0	0
74	NA	0	0	0	0	0	0	0	0	0
75	NA	0	0	0	0	0	0	0	0	0
76	NA	0	0	0	0	0	0	0	0	0
77	0	1	1	0	0	1	1	NA	NA	NA
78	0	0	0	0	0	0	0	NA	NA	NA
79	0	0	0	0	0	0	0	NA	NA	NA
80	0	1	0	0	0	0	0	NA	NA	NA
81	0	0	0	0	0	0	0	NA	NA	NA
82	0	1	0	0	0	1	0	NA	NA	NA
83	0	0	0	0	0	0	0	NA	NA	NA
84	1	1	0	0	0	0	0	NA	NA	NA
85	0	0	0	0	0	0	0	NA	NA	NA
86	0	0	0	0	0	0	0	NA	NA	NA
87	0	0	0	0	0	0	0	0	NA	NA
88	0	0	0	0	0	0	0	0	NA	NA
89	0	0	0	0	0	1	1	NA	NA	NA
90	0	0	0	0	0	0	0	0	NA	NA
91	0	0	0	0	0	0	0	0	NA	NA
92	0	0	0	0	0	0	0	NA	NA	NA
93	0	0	0	0	0	0	0	NA	NA	NA
94	0	0	0	0	0	0	0	NA	NA	NA
95	0	0	0	0	0	0	0	NA	NA	NA
96	0	0	0	0	0	0	0	NA	NA	NA
97	0	0	0	0	0	0	0	NA	NA	NA
98	0	0	0	0	0	0	0	NA	NA	NA
99	0	0	0	0	0	0	0	NA	NA	NA
100	0	0	0	0	0	0	0	NA	NA	NA
101	0	0	0	0	0	0	0	NA	NA	NA
102	0	0	0	1	0	0	0	NA	NA	NA
103	0	0	0	0	0	0	0	NA	NA	NA
104	0	0	0	0	0	0	0	NA	NA	NA
105	0	1	1	0	0	0	0	NA	NA	NA
106	0	0	0	0	0	0	0	NA	NA	NA
107	NA	NA	0	0	0	0	0	0	0	0
108	NA	NA	1	0	0	0	0	0	0	0
109	NA	NA	0	0	0	0	0	0	0	0
110	NA	NA	0	0	0	0	1	0	0	0
111	NA	NA	0	0	0	0	0	0	0	0
112	NA	NA	0	0	0	0	0	0	0	0
113	NA	NA	0	0	0	0	1	0	0	0
114	NA	NA	0	0	0	0	0	0	0	0
115	NA	NA	0	0	0	0	0	0	0	0
116	NA	NA	0	0	0	0	0	0	0	0
117	NA	NA	1	0	0	0	0	0	0	0
118	NA	NA	0	0	0	0	0	0	0	1
119	NA	NA	0	0	0	0	0	0	0	0
120	NA	NA	0	0	0	0	0	0	0	0
121	NA	NA	0	0	0	0	0	0	0	0
122	NA	NA	0	0	0	0	0	0	0	0
123	NA	NA	0	0	0	0	0	0	0	1
124	NA	NA	0	0	0	0	1	0	0	0
125	NA	NA	1	0	0	0	0	0	0	0
126	NA	NA	0	1	0	0	0	1	0	0
127	NA	NA	1	1	0	0	0	0	0	0
128	NA	NA	1	0	0	0	0	0	0	0
129	NA	NA	0	0	0	0	0	0	0	0
130	NA	NA	0	0	0	0	0	0	0	0
131	NA	NA	0	0	0	0	1	1	0	0
132	NA	NA	0	0	0	0	0	0	1	0
133	NA	NA	0	0	0	0	1	0	0	0
134	NA	NA	0	0	0	0	1	1	0	0
135	NA	NA	0	0	0	0	0	0	0	0
136	NA	NA	0	0	0	0	0	0	0	0
137	NA	NA	0	0	0	0	0	0	0	0
138	NA	NA	0	0	0	0	0	0	0	0
139	NA	NA	0	1	0	0	0	0	0	0
140	NA	NA	0	0	0	0	0	0	0	0
141	NA	NA	NA	NA	NA	0	0	0	0	0
142	NA	NA	NA	NA	NA	0	0	0	0	0
143	NA	NA	NA	NA	NA	0	0	0	0	0
144	NA	NA	NA	NA	NA	0	0	0	0	0
145	NA	NA	NA	NA	NA	0	0	0	0	0
146	NA	NA	NA	NA	NA	0	0	0	0	0
147	NA	NA	NA	NA	NA	0	0	0	0	0
148	NA	NA	NA	NA	NA	0	0	0	0	0
149	NA	NA	NA	NA	NA	0	0	0	0	0
150	NA	NA	NA	NA	NA	0	0	0	0	0
151	NA	NA	NA	NA	NA	0	0	0	0	0
152	NA	NA	NA	NA	NA	0	0	0	0	0
153	0	0	0	0	0	0	0	0	NA	NA
154	0	0	0	0	0	0	0	0	NA	NA
155	0	0	0	0	0	0	0	0	NA	NA
156	0	0	0	0	0	0	0	0	NA	NA
157	0	0	0	0	0	0	0	0	NA	NA
158	0	0	0	0	0	0	0	0	NA	NA
159	0	0	0	0	0	0	0	0	NA	NA
160	0	0	0	0	0	0	0	0	NA	NA
161	1	0	0	0	0	0	0	0	NA	NA
162	0	0	0	0	0	0	0	NA	NA	NA
163	0	0	0	0	0	0	0	NA	NA	NA
164	0	0	1	0	0	0	0	NA	NA	NA
165	0	0	1	0	0	0	0	NA	NA	NA
166	0	0	0	0	0	0	0	NA	NA	NA
167	0	0	0	0	0	0	0	NA	NA	NA
168	0	0	0	0	1	0	0	NA	NA	NA
169	0	0	0	0	0	0	0	NA	NA	NA
170	0	0	1	0	0	0	0	NA	NA	NA
171	0	0	0	0	0	0	0	NA	NA	NA
172	1	1	0	0	0	1	1	NA	NA	NA
173	0	0	0	0	0	0	0	NA	NA	NA
174	0	1	0	1	0	0	0	NA	NA	NA
175	0	0	0	0	0	0	0	NA	NA	NA
176	0	0	0	0	0	0	0	NA	NA	NA
177	0	0	0	0	0	0	0	NA	NA	NA
178	1	0	1	0	1	1	0	NA	NA	NA
179	1	0	0	0	0	0	0	NA	NA	NA
180	0	0	0	0	0	0	0	NA	NA	NA
181	0	1	0	0	0	0	0	NA	NA	NA
182	0	0	0	0	0	0	0	NA	NA	NA
183	0	0	0	0	0	0	0	NA	NA	NA
184	0	0	0	0	0	0	0	NA	NA	NA
185	0	0	0	0	0	0	0	NA	NA	NA
186	NA	0	0	0	0	0	0	NA	NA	NA
187	NA	0	0	NA	NA	NA	NA	NA	NA	NA
188	NA	0	0	0	0	0	0	NA	NA	NA
189	NA	0	0	0	0	0	0	NA	NA	NA
190	NA	0	0	1	0	0	0	NA	NA	NA
191	NA	0	0	0	0	0	0	NA	NA	NA
192	NA	0	0	0	0	0	0	NA	NA	NA
193	NA	0	0	0	0	0	0	NA	NA	NA
194	NA	0	0	0	0	0	0	NA	NA	NA
195	NA	0	0	0	0	0	1	NA	NA	NA
196	NA	0	0	0	0	0	0	NA	NA	NA
197	NA	0	0	0	0	0	1	NA	NA	NA
198	NA	0	0	0	0	0	0	NA	NA	NA
199	NA	0	0	0	0	0	0	NA	NA	NA
200	NA	0	0	0	0	0	0	NA	NA	NA
201	NA	NA	NA	0	0	0	0	NA	NA	NA
202	NA	NA	NA	0	0	0	0	NA	NA	NA
203	NA	NA	NA	0	0	0	0	NA	NA	NA
204	NA	NA	NA	0	0	0	0	NA	NA	NA
205	NA	NA	NA	0	0	0	0	NA	NA	NA
206	NA	NA	NA	0	0	0	0	NA	NA	NA
207	NA	NA	NA	0	0	0	0	NA	NA	NA
208	NA	NA	NA	0	0	0	0	NA	NA	NA
209	NA	NA	NA	0	0	0	0	NA	NA	NA
210	NA	NA	NA	0	0	0	0	NA	NA	NA
211	NA	NA	NA	0	0	0	0	0	NA	NA
212	NA	NA	NA	0	0	1	0	NA	NA	NA
213	NA	NA	NA	0	0	1	0	0	NA	NA
214	NA	NA	NA	0	0	0	0	NA	NA	NA
215	NA	NA	NA	0	0	0	0	NA	NA	NA
216	NA	NA	NA	0	0	0	0	NA	NA	NA
217	NA	NA	NA	0	0	0	0	NA	NA	NA
218	0	0	0	0	0	0	NA	NA	NA	NA
219	0	0	0	0	0	0	NA	NA	NA	NA
220	0	0	0	0	0	0	NA	NA	NA	NA
221	0	0	0	0	0	0	NA	NA	NA	NA
222	0	0	0	0	0	0	NA	NA	NA	NA
223	0	0	0	0	0	0	NA	NA	NA	NA
224	0	0	0	1	0	1	0	NA	NA	NA
225	0	0	0	0	0	0	NA	NA	NA	NA
226	0	0	1	0	0	0	0	NA	NA	NA
227	0	0	0	0	0	0	NA	NA	NA	NA
228	0	0	0	0	0	0	0	NA	NA	NA
229	0	0	0	0	0	0	0	NA	NA	NA
230	0	0	0	0	0	0	0	NA	NA	NA
231	0	0	0	0	0	0	0	NA	NA	NA
232	0	0	0	0	0	0	0	NA	NA	NA
233	0	0	0	0	0	0	0	NA	NA	NA
234	0	0	0	0	0	0	0	NA	NA	NA
235	0	0	0	0	0	0	0	NA	NA	NA
236	0	0	0	0	0	0	0	NA	NA	NA
237	0	1	0	0	0	0	0	NA	NA	NA
238	0	0	0	0	0	0	0	NA	NA	NA
239	0	0	0	0	0	0	0	NA	NA	NA
240	0	0	0	0	0	0	0	NA	NA	NA
241	0	0	0	0	0	0	0	NA	NA	NA
242	1	0	0	0	0	0	0	NA	NA	NA
243	0	0	0	0	0	0	0	NA	NA	NA
244	0	0	0	0	0	0	0	NA	NA	NA
245	0	0	0	0	0	0	0	NA	NA	NA
246	0	0	0	0	0	0	0	NA	NA	NA
247	0	0	0	0	0	0	0	NA	NA	NA
248	0	0	0	0	0	0	0	NA	NA	NA
249	0	0	0	0	0	0	0	NA	NA	NA
250	0	0	0	0	0	0	0	NA	NA	NA
251	0	0	0	0	0	0	0	NA	NA	NA
252	0	0	0	0	0	0	0	NA	NA	NA
253	0	0	0	0	0	0	0	NA	NA	NA
254	0	0	0	0	0	0	0	NA	NA	NA
255	0	0	0	0	0	0	0	NA	NA	NA
256	0	0	0	0	0	0	0	NA	NA	NA
257	0	0	0	0	0	0	0	NA	NA	NA
258	0	0	0	0	0	0	0	NA	NA	NA
259	0	0	0	0	0	0	0	NA	NA	NA
260	0	0	0	0	0	0	0	NA	NA	NA
261	0	0	0	0	0	0	0	NA	NA	NA
262	0	0	0	0	0	0	0	NA	NA	NA
263	0	0	0	0	0	1	0	NA	NA	NA
264	0	0	0	0	0	0	0	NA	NA	NA
265	0	0	0	0	1	1	0	NA	NA	NA
266	1	0	1	0	0	0	0	NA	NA	NA
267	0	0	0	0	0	0	0	NA	NA	NA
268	0	0	0	0	0	0	0	NA	NA	NA
269	0	0	0	0	0	0	0	NA	NA	NA
270	0	0	0	0	0	0	0	NA	NA	NA
271	0	0	0	0	0	0	0	NA	NA	NA
272	0	0	0	0	0	0	0	NA	NA	NA
273	0	0	0	0	0	0	0	NA	NA	NA
274	0	0	0	0	0	0	0	NA	NA	NA
275	0	0	0	0	0	0	0	NA	NA	NA
276	0	0	0	0	1	0	0	NA	NA	NA
277	0	0	0	0	0	1	0	NA	NA	NA
278	0	0	0	0	0	0	0	NA	NA	NA
279	0	0	0	0	0	0	0	NA	NA	NA
280	0	0	1	0	0	0	0	NA	NA	NA
281	0	0	0	0	0	0	0	NA	NA	NA
282	0	0	0	0	0	0	0	NA	NA	NA
283	0	0	0	0	0	0	0	NA	NA	NA
284	0	0	0	0	0	0	0	NA	NA	NA
285	0	0	0	0	0	0	0	NA	NA	NA
286	0	0	0	0	1	0	0	NA	NA	NA
287	0	0	0	1	0	0	0	NA	NA	NA
288	0	0	0	0	0	0	0	NA	NA	NA
289	0	0	0	0	0	0	0	NA	NA	NA
290	0	0	0	0	0	0	0	NA	NA	NA
291	0	0	0	0	0	0	0	NA	NA	NA
292	0	0	0	0	0	0	0	NA	NA	NA

## Sheet: mc_matrix
	br1	br2	br3	br4	br5	br6	br7	br8	br9	br10
1	0	0	0	0	0	1	1	NA	NA	NA
2	0	1	0	0	0	0	1	NA	NA	NA
3	0	0	0	1	1	1	0	NA	NA	NA
4	1	0	0	0	0	1	0	NA	NA	NA
5	0	0	0	0	1	1	1	NA	NA	NA
6	1	1	1	1	0	1	0	NA	NA	NA
7	0	0	0	0	1	0	1	NA	NA	NA
8	0	0	0	0	1	0	0	NA	NA	NA
9	0	0	1	0	0	1	0	NA	NA	NA
10	1	0	0	0	1	0	1	NA	NA	NA
11	0	0	0	0	1	0	0	NA	NA	NA
12	0	1	1	0	0	0	0	NA	NA	NA
13	0	0	0	0	0	1	0	NA	NA	NA
14	0	0	0	0	1	1	1	NA	NA	NA
15	0	0	0	0	1	0	0	NA	NA	NA
16	NA	0	0	0	1	0	0	0	0	NA
17	NA	0	0	0	0	0	0	0	0	0
18	NA	0	1	1	0	0	0	0	1	NA
19	NA	0	0	1	0	1	0	1	0	NA
20	NA	0	0	0	1	0	1	1	0	NA
21	NA	0	1	1	1	0	0	0	0	NA
22	NA	0	1	1	1	1	0	0	0	NA
23	NA	1	1	1	0	1	0	1	1	NA
24	NA	0	0	0	0	0	0	1	0	NA
25	NA	0	0	0	0	0	0	0	0	NA
26	NA	0	0	0	0	0	0	1	0	NA
27	NA	0	0	0	0	1	0	1	0	NA
28	NA	0	0	0	0	0	0	0	1	NA
29	NA	0	0	0	0	0	0	0	0	NA
30	NA	0	0	0	0	1	0	0	0	NA
31	NA	0	0	0	0	0	0	0	0	NA
32	NA	0	0	0	0	0	0	0	0	NA
33	NA	0	1	1	0	0	0	0	0	NA
34	NA	0	0	0	0	0	0	1	0	NA
35	NA	0	0	0	0	0	0	0	0	NA
36	NA	0	0	0	0	0	0	0	0	NA
37	NA	0	0	0	0	0	0	0	0	NA
38	NA	0	0	0	1	0	0	0	0	NA
39	NA	0	0	0	0	0	0	0	0	NA
40	NA	0	0	1	0	1	1	1	1	NA
41	NA	1	1	0	1	0	0	0	0	NA
42	NA	0	0	0	0	0	0	0	0	NA
43	NA	0	0	0	1	0	0	0	NA	NA
44	NA	0	0	0	1	0	0	0	NA	NA
45	NA	0	0	0	0	0	0	1	0	NA
46	NA	0	0	0	0	0	0	0	0	NA
47	NA	0	0	0	1	1	0	0	1	NA
48	NA	0	0	0	1	1	1	0	1	NA
49	NA	0	0	0	0	0	0	0	0	NA
50	NA	1	0	0	0	0	NA	NA	NA	NA
51	NA	0	0	0	0	0	0	0	0	NA
52	NA	0	0	1	0	1	0	0	0	NA
53	NA	0	0	0	0	0	0	0	0	NA
54	NA	0	0	0	0	1	0	0	0	NA
55	NA	0	0	0	0	0	0	0	1	0
56	NA	0	1	0	1	1	NA	NA	NA	NA
57	NA	0	0	1	0	0	NA	NA	NA	NA
58	NA	0	0	0	1	1	0	0	0	NA
59	NA	0	1	1	0	0	0	0	0	0
60	NA	0	1	1	1	1	1	1	0	0
61	NA	1	1	1	1	1	1	0	0	0
62	NA	0	1	0	1	1	0	0	0	0
63	NA	0	0	0	0	1	0	0	0	0
64	NA	0	0	0	0	1	1	0	0	0
65	NA	0	0	1	1	1	1	1	0	0
66	NA	0	0	0	0	0	0	0	0	0
67	NA	0	0	0	0	0	0	0	0	0
68	NA	0	0	0	0	0	0	0	0	0
69	NA	0	0	0	0	0	0	0	0	0
70	NA	0	0	0	0	0	0	0	0	0
71	NA	0	0	0	0	0	0	0	0	0
72	NA	0	0	0	0	0	0	0	0	0
73	NA	0	0	0	0	0	0	0	0	0
74	NA	0	0	0	0	0	0	0	0	0
75	NA	0	0	0	0	0	0	0	0	0
76	NA	0	0	0	0	0	0	0	0	0
77	1	1	1	1	1	1	1	NA	NA	NA
78	1	0	1	0	1	0	0	NA	NA	NA
79	0	0	0	0	1	0	1	NA	NA	NA
80	1	0	0	0	1	1	0	NA	NA	NA
81	0	1	0	1	0	1	1	NA	NA	NA
82	0	1	1	0	0	0	0	NA	NA	NA
83	0	1	1	0	0	1	1	NA	NA	NA
84	0	0	1	0	0	0	0	NA	NA	NA
85	1	1	0	0	0	0	0	NA	NA	NA
86	1	0	0	1	1	0	1	NA	NA	NA
87	1	1	1	1	1	1	1	1	NA	NA
88	0	1	0	0	0	1	0	0	NA	NA
89	1	1	1	1	1	1	1	NA	NA	NA
90	0	0	0	0	0	1	1	0	NA	NA
91	1	1	1	0	0	0	0	0	NA	NA
92	1	1	0	0	1	0	0	NA	NA	NA
93	1	0	0	1	0	0	1	NA	NA	NA
94	1	1	1	1	0	1	1	NA	NA	NA
95	0	0	0	0	0	0	0	NA	NA	NA
96	0	0	0	0	0	0	0	NA	NA	NA
97	1	1	1	1	0	1	0	NA	NA	NA
98	1	1	1	1	0	0	0	NA	NA	NA
99	1	1	0	0	1	0	0	NA	NA	NA
100	0	1	1	1	1	1	1	NA	NA	NA
101	1	1	1	1	0	1	1	NA	NA	NA
102	0	0	0	1	0	0	0	NA	NA	NA
103	1	1	1	0	1	1	0	NA	NA	NA
104	1	1	0	0	1	0	0	NA	NA	NA
105	0	1	1	1	1	1	1	NA	NA	NA
106	1	1	1	1	1	0	0	NA	NA	NA
107	NA	NA	0	1	0	0	0	0	0	0
108	NA	NA	0	1	1	0	0	0	0	0
109	NA	NA	0	0	0	0	0	0	1	0
110	NA	NA	1	0	1	0	1	1	1	0
111	NA	NA	0	1	1	0	0	0	0	0
112	NA	NA	1	1	1	1	1	0	0	0
113	NA	NA	0	0	0	0	1	1	0	0
114	NA	NA	0	0	0	0	0	1	1	0
115	NA	NA	0	0	0	1	0	0	0	0
116	NA	NA	1	0	1	1	1	1	0	0
117	NA	NA	1	1	1	1	1	1	0	0
118	NA	NA	0	1	0	0	1	1	1	0
119	NA	NA	0	0	0	1	0	0	0	0
120	NA	NA	0	0	0	0	0	1	0	0
121	NA	NA	0	1	1	0	1	0	0	0
122	NA	NA	0	0	0	0	1	0	1	0
123	NA	NA	1	1	1	0	0	1	0	0
124	NA	NA	0	1	1	1	0	1	1	0
125	NA	NA	0	0	1	0	0	1	1	0
126	NA	NA	1	1	1	0	1	1	1	0
127	NA	NA	0	0	0	0	0	0	0	0
128	NA	NA	0	0	0	1	0	0	1	0
129	NA	NA	1	1	1	0	0	0	0	0
130	NA	NA	0	0	0	0	0	0	0	0
131	NA	NA	0	0	0	0	0	0	0	0
132	NA	NA	1	0	1	1	0	0	1	0
133	NA	NA	0	0	0	1	1	1	1	0
134	NA	NA	0	1	0	0	1	1	0	0
135	NA	NA	0	0	0	0	0	0	1	0
136	NA	NA	0	0	0	0	0	0	0	0
137	NA	NA	0	0	0	1	0	0	0	0
138	NA	NA	0	0	0	0	0	1	0	0
139	NA	NA	0	0	0	1	0	1	0	0
140	NA	NA	0	0	0	0	0	0	0	0
141	NA	NA	NA	NA	NA	0	1	1	1	0
142	NA	NA	NA	NA	NA	1	1	0	1	0
143	NA	NA	NA	NA	NA	1	1	0	0	0
144	NA	NA	NA	NA	NA	0	1	0	0	0
145	NA	NA	NA	NA	NA	0	0	1	0	0
146	NA	NA	NA	NA	NA	0	0	0	0	0
147	NA	NA	NA	NA	NA	1	0	0	0	0
148	NA	NA	NA	NA	NA	0	0	1	0	0
149	NA	NA	NA	NA	NA	0	0	0	0	0
150	NA	NA	NA	NA	NA	1	0	0	0	0
151	NA	NA	NA	NA	NA	0	0	0	0	0
152	NA	NA	NA	NA	NA	1	0	1	1	0
153	0	0	0	0	0	0	0	0	NA	NA
154	0	0	0	0	0	0	0	0	NA	NA
155	0	0	0	0	0	0	0	0	NA	NA
156	0	0	0	0	0	0	0	0	NA	NA
157	0	0	0	0	0	0	0	0	NA	NA
158	0	0	0	0	0	0	0	0	NA	NA
159	0	0	0	0	0	0	0	0	NA	NA
160	0	0	0	0	0	0	0	0	NA	NA
161	0	0	0	0	0	0	1	0	NA	NA
162	0	0	0	0	0	0	0	NA	NA	NA
163	0	0	0	1	0	0	0	NA	NA	NA
164	0	0	0	0	1	0	0	NA	NA	NA
165	0	0	0	0	0	0	0	NA	NA	NA
166	0	0	0	0	0	0	0	NA	NA	NA
167	0	0	0	0	0	0	0	NA	NA	NA
168	0	0	0	0	0	0	0	NA	NA	NA
169	0	0	0	0	0	0	0	NA	NA	NA
170	1	0	0	0	0	0	0	NA	NA	NA
171	0	0	0	0	0	0	0	NA	NA	NA
172	0	0	0	0	0	0	0	NA	NA	NA
173	0	0	0	1	0	0	0	NA	NA	NA
174	0	0	0	0	0	0	0	NA	NA	NA
175	0	0	0	0	0	0	0	NA	NA	NA
176	0	0	0	0	0	0	0	NA	NA	NA
177	0	0	0	0	1	0	0	NA	NA	NA
178	0	0	0	0	0	1	0	NA	NA	NA
179	0	0	1	1	0	0	0	NA	NA	NA
180	0	0	0	0	0	0	0	NA	NA	NA
181	0	0	0	0	1	0	0	NA	NA	NA
182	0	0	0	0	0	0	0	NA	NA	NA
183	0	0	0	0	0	0	0	NA	NA	NA
184	0	0	1	0	1	0	0	NA	NA	NA
185	0	0	0	0	0	0	0	NA	NA	NA
186	NA	0	0	0	0	0	0	NA	NA	NA
187	NA	0	0	NA	NA	NA	NA	NA	NA	NA
188	NA	0	0	0	0	0	0	NA	NA	NA
189	NA	0	0	0	0	0	0	NA	NA	NA
190	NA	0	0	0	0	0	0	NA	NA	NA
191	NA	0	0	0	0	1	0	NA	NA	NA
192	NA	0	0	0	0	0	0	NA	NA	NA
193	NA	0	0	0	1	1	0	NA	NA	NA
194	NA	0	0	0	0	0	0	NA	NA	NA
195	NA	0	0	0	1	0	0	NA	NA	NA
196	NA	0	0	0	0	0	0	NA	NA	NA
197	NA	0	0	0	0	1	0	NA	NA	NA
198	NA	0	0	0	0	0	0	NA	NA	NA
199	NA	0	0	1	0	0	0	NA	NA	NA
200	NA	0	0	0	0	1	0	NA	NA	NA
201	NA	NA	NA	0	0	0	0	NA	NA	NA
202	NA	NA	NA	0	0	0	0	NA	NA	NA
203	NA	NA	NA	0	0	0	0	NA	NA	NA
204	NA	NA	NA	0	0	0	0	NA	NA	NA
205	NA	NA	NA	0	0	1	0	NA	NA	NA
206	NA	NA	NA	0	0	0	1	NA	NA	NA
207	NA	NA	NA	0	0	0	1	NA	NA	NA
208	NA	NA	NA	0	0	0	1	NA	NA	NA
209	NA	NA	NA	0	0	0	1	NA	NA	NA
210	NA	NA	NA	0	0	0	0	NA	NA	NA
211	NA	NA	NA	0	0	0	0	0	NA	NA
212	NA	NA	NA	0	0	0	0	NA	NA	NA
213	NA	NA	NA	0	0	0	0	0	NA	NA
214	NA	NA	NA	0	0	0	1	NA	NA	NA
215	NA	NA	NA	0	0	0	0	NA	NA	NA
216	NA	NA	NA	0	0	0	0	NA	NA	NA
217	NA	NA	NA	0	0	0	0	NA	NA	NA
218	1	0	0	0	0	0	NA	NA	NA	NA
219	1	1	0	0	0	0	NA	NA	NA	NA
220	0	0	0	0	0	0	NA	NA	NA	NA
221	1	1	0	0	0	0	NA	NA	NA	NA
222	0	0	0	0	0	0	NA	NA	NA	NA
223	0	0	0	0	0	0	NA	NA	NA	NA
224	1	0	0	0	0	1	0	NA	NA	NA
225	0	0	0	0	0	0	NA	NA	NA	NA
226	1	1	1	1	1	1	0	NA	NA	NA
227	0	1	1	0	0	1	NA	NA	NA	NA
228	0	1	1	1	0	1	0	NA	NA	NA
229	0	1	0	0	0	0	0	NA	NA	NA
230	0	0	0	0	0	0	0	NA	NA	NA
231	0	0	0	0	1	0	1	NA	NA	NA
232	1	0	1	1	0	0	0	NA	NA	NA
233	0	1	1	1	0	0	0	NA	NA	NA
234	0	1	0	1	1	0	0	NA	NA	NA
235	0	1	1	1	0	0	0	NA	NA	NA
236	0	0	0	0	0	0	0	NA	NA	NA
237	0	1	0	0	0	1	0	NA	NA	NA
238	1	1	0	0	0	0	0	NA	NA	NA
239	0	0	0	1	0	0	0	NA	NA	NA
240	1	0	0	0	0	0	0	NA	NA	NA
241	0	0	1	0	0	0	0	NA	NA	NA
242	0	0	1	1	0	1	0	NA	NA	NA
243	0	1	1	1	0	0	0	NA	NA	NA
244	1	0	0	1	1	1	0	NA	NA	NA
245	0	0	1	0	0	0	0	NA	NA	NA
246	0	1	0	1	1	0	0	NA	NA	NA
247	0	0	0	1	0	0	0	NA	NA	NA
248	1	0	0	0	0	0	0	NA	NA	NA
249	0	0	1	0	0	0	0	NA	NA	NA
250	1	0	0	0	0	0	0	NA	NA	NA
251	1	0	1	1	0	0	0	NA	NA	NA
252	0	0	1	1	1	0	0	NA	NA	NA
253	0	0	0	0	0	1	0	NA	NA	NA
254	0	0	1	1	1	0	0	NA	NA	NA
255	0	0	0	0	1	1	0	NA	NA	NA
256	0	1	1	1	0	0	0	NA	NA	NA
257	1	0	0	0	1	0	0	NA	NA	NA
258	1	0	1	1	0	1	0	NA	NA	NA
259	0	0	0	0	1	1	0	NA	NA	NA
260	0	0	1	1	1	1	0	NA	NA	NA
261	0	1	0	0	1	1	0	NA	NA	NA
262	1	1	0	0	1	0	0	NA	NA	NA
263	0	0	0	1	0	0	1	NA	NA	NA
264	0	0	0	0	0	0	0	NA	NA	NA
265	0	1	0	0	0	0	0	NA	NA	NA
266	0	0	0	0	1	0	0	NA	NA	NA
267	0	1	0	0	0	1	0	NA	NA	NA
268	0	0	0	0	0	0	0	NA	NA	NA
269	0	1	0	0	0	0	0	NA	NA	NA
270	0	0	1	0	0	0	0	NA	NA	NA
271	0	1	0	0	0	0	0	NA	NA	NA
272	0	0	0	0	0	1	0	NA	NA	NA
273	0	0	0	0	0	0	0	NA	NA	NA
274	0	0	1	1	1	0	0	NA	NA	NA
275	0	0	0	1	1	1	0	NA	NA	NA
276	0	1	1	0	1	1	0	NA	NA	NA
277	0	0	0	0	0	0	0	NA	NA	NA
278	0	0	1	1	0	0	0	NA	NA	NA
279	0	0	1	1	1	0	0	NA	NA	NA
280	0	0	1	0	1	0	0	NA	NA	NA
281	0	0	1	0	0	0	0	NA	NA	NA
282	1	0	0	1	1	0	0	NA	NA	NA
283	0	0	0	1	0	1	1	NA	NA	NA
284	0	1	1	0	0	0	0	NA	NA	NA
285	0	0	0	0	1	0	0	NA	NA	NA
286	1	0	1	0	0	0	0	NA	NA	NA
287	0	0	0	1	0	0	0	NA	NA	NA
288	0	1	0	0	0	0	0	NA	NA	NA
289	0	0	0	0	0	1	0	NA	NA	NA
290	0	0	1	0	0	1	0	NA	NA	NA
291	0	1	0	0	0	0	0	NA	NA	NA
292	0	0	1	1	1	0	0	NA	NA	NA

## Sheet: md_matrix
	kc1	kc2	kc3	kc4	kc5	kc6	kc7	kc8	kc9	kc10
1	0	0	0	0	0	0	0	NA	NA	NA
2	0	0	1	0	0	0	0	NA	NA	NA
3	1	0	0	1	0	0	1	NA	NA	NA
4	0	0	0	0	0	0	0	NA	NA	NA
5	0	0	0	0	1	0	0	NA	NA	NA
6	0	0	0	0	1	0	1	NA	NA	NA
7	0	0	0	0	0	0	0	NA	NA	NA
8	0	0	0	0	0	0	0	NA	NA	NA
9	1	1	0	1	0	0	0	NA	NA	NA
10	0	0	0	0	0	0	0	NA	NA	NA
11	0	0	0	0	0	0	0	NA	NA	NA
12	0	0	0	0	0	0	0	NA	NA	NA
13	0	0	0	0	0	0	0	NA	NA	NA
14	0	0	0	0	1	0	0	NA	NA	NA
15	1	0	1	1	0	1	1	NA	NA	NA
16	NA	0	0	0	0	0	0	0	0	NA
17	NA	0	0	0	0	0	0	0	0	0
18	NA	0	0	0	0	0	0	0	0	NA
19	NA	0	0	0	0	0	0	0	0	NA
20	NA	0	0	0	0	0	0	0	0	NA
21	NA	0	0	0	0	0	0	0	0	NA
22	NA	0	0	0	0	0	0	0	0	NA
23	NA	0	0	0	0	0	0	0	0	NA
24	NA	0	0	0	0	0	0	0	0	NA
25	NA	0	0	0	0	0	0	0	0	NA
26	NA	0	0	0	0	0	0	0	0	NA
27	NA	0	0	0	0	0	0	0	0	NA
28	NA	0	0	0	0	0	0	0	0	NA
29	NA	0	0	0	0	0	0	0	0	NA
30	NA	0	0	0	0	0	0	0	0	NA
31	NA	0	0	0	0	0	0	0	0	NA
32	NA	0	0	0	0	0	0	0	0	NA
33	NA	1	0	0	0	0	0	0	0	NA
34	NA	0	0	0	0	0	0	0	0	NA
35	NA	0	0	0	0	0	0	0	0	NA
36	NA	0	0	0	0	0	0	0	0	NA
37	NA	0	0	0	0	0	0	0	0	NA
38	NA	0	0	0	0	0	0	0	0	NA
39	NA	0	0	0	0	0	0	0	0	NA
40	NA	0	0	0	1	0	0	0	0	NA
41	NA	1	0	0	1	0	0	0	0	NA
42	NA	0	0	0	0	0	0	0	0	NA
43	NA	0	0	0	0	0	0	0	NA	NA
44	NA	0	0	0	0	0	0	0	NA	NA
45	NA	0	0	0	0	0	0	0	0	NA
46	NA	0	0	0	0	0	0	0	0	NA
47	NA	0	0	1	0	0	0	0	0	NA
48	NA	0	0	0	0	0	1	0	0	NA
49	NA	0	0	0	0	0	0	0	0	NA
50	NA	0	0	0	0	0	NA	NA	NA	NA
51	NA	0	0	0	0	0	0	0	0	NA
52	NA	0	0	0	0	0	0	0	0	NA
53	NA	0	0	0	0	0	0	0	0	NA
54	NA	0	0	0	0	0	0	0	0	NA
55	NA	0	0	0	0	0	0	0	0	0
56	NA	0	0	0	0	0	0	NA	NA	NA
57	NA	0	0	0	0	0	NA	NA	NA	NA
58	NA	0	0	0	0	0	0	0	1	NA
59	NA	0	0	0	0	0	0	1	1	NA
60	NA	0	0	0	0	1	0	0	0	1
61	NA	0	0	0	0	0	0	0	0	0
62	NA	0	0	0	0	0	0	0	0	0
63	NA	0	0	0	0	0	0	0	0	0
64	NA	0	0	0	0	0	0	0	0	0
65	NA	0	0	0	0	0	1	1	1	0
66	NA	0	0	0	0	0	0	0	0	0
67	NA	0	0	0	0	0	0	0	0	0
68	NA	0	0	0	0	0	0	0	0	0
69	NA	0	0	0	0	0	0	0	0	0
70	NA	0	0	0	0	0	0	0	0	0
71	NA	0	0	0	0	0	0	0	0	0
72	NA	0	0	0	0	0	0	0	0	0
73	NA	0	0	0	0	0	0	0	0	0
74	NA	1	1	1	1	0	0	0	0	0
75	NA	0	0	0	0	0	0	0	0	0
76	NA	0	0	0	1	1	1	0	0	0
77	0	0	0	0	0	0	0	NA	NA	NA
78	0	0	0	0	0	0	0	NA	NA	NA
79	0	0	0	0	0	0	0	NA	NA	NA
80	0	0	0	0	0	0	0	NA	NA	NA
81	0	0	0	0	0	0	0	NA	NA	NA
82	0	0	0	0	0	0	0	NA	NA	NA
83	0	0	0	0	0	0	0	NA	NA	NA
84	0	0	0	0	0	0	0	NA	NA	NA
85	0	0	0	0	0	0	0	NA	NA	NA
86	0	0	0	0	0	0	0	NA	NA	NA
87	0	0	0	0	0	0	0	0	NA	NA
88	0	0	0	0	0	0	0	0	NA	NA
89	0	0	0	0	0	0	0	NA	NA	NA
90	0	0	0	0	0	0	0	0	NA	NA
91	0	0	0	0	0	0	0	0	NA	NA
92	0	0	0	0	0	0	0	NA	NA	NA
93	0	0	0	0	0	0	0	NA	NA	NA
94	0	0	0	0	0	0	0	NA	NA	NA
95	0	0	0	0	0	0	0	NA	NA	NA
96	0	0	0	0	0	0	0	NA	NA	NA
97	0	1	0	1	0	0	0	NA	NA	NA
98	0	0	0	0	0	0	0	NA	NA	NA
99	0	1	0	0	0	0	0	NA	NA	NA
100	0	0	0	0	0	1	1	NA	NA	NA
101	0	0	0	0	0	0	0	NA	NA	NA
102	0	0	0	0	0	0	0	NA	NA	NA
103	1	0	0	0	0	0	0	NA	NA	NA
104	1	0	0	0	0	1	0	NA	NA	NA
105	0	0	0	0	0	0	0	NA	NA	NA
106	0	0	0	0	0	0	0	NA	NA	NA
107	NA	NA	0	0	0	0	0	0	0	0
108	NA	NA	0	0	0	0	0	0	0	0
109	NA	NA	0	0	0	0	0	0	0	0
110	NA	NA	0	0	0	0	0	0	0	0
111	NA	NA	0	0	0	0	0	0	0	0
112	NA	NA	0	0	0	0	0	0	0	0
113	NA	NA	0	0	0	0	0	0	0	0
114	NA	NA	0	0	0	0	0	0	0	0
115	NA	NA	0	0	1	0	0	0	0	0
116	NA	NA	0	0	0	0	0	0	0	0
117	NA	NA	0	0	0	0	0	0	0	0
118	NA	NA	0	0	0	0	0	0	0	0
119	NA	NA	0	0	0	0	0	0	0	0
120	NA	NA	0	0	0	0	0	0	0	0
121	NA	NA	0	0	0	0	0	0	0	0
122	NA	NA	0	0	0	0	0	0	0	0
123	NA	NA	0	0	0	1	0	0	0	0
124	NA	NA	1	0	0	0	0	0	0	0
125	NA	NA	0	0	0	0	0	1	0	0
126	NA	NA	0	0	0	0	0	0	0	0
127	NA	NA	0	1	0	1	1	0	0	0
128	NA	NA	0	0	0	0	0	1	0	0
129	NA	NA	0	0	0	0	0	0	0	0
130	NA	NA	0	0	0	0	0	0	0	0
131	NA	NA	0	0	0	0	0	0	0	0
132	NA	NA	0	0	0	0	0	0	0	0
133	NA	NA	0	0	0	0	0	0	0	0
134	NA	NA	0	0	0	0	0	0	0	0
135	NA	NA	0	0	0	0	0	0	0	0
136	NA	NA	0	0	0	0	0	0	0	0
137	NA	NA	0	0	0	0	0	0	0	0
138	NA	NA	0	0	0	0	0	0	0	0
139	NA	NA	0	0	0	0	0	0	0	0
140	NA	NA	0	0	0	0	0	0	0	0
141	NA	NA	NA	NA	1	1	1	1	0	0
142	NA	NA	NA	NA	0	0	0	0	0	0
143	NA	NA	NA	NA	NA	0	0	0	0	0
144	NA	NA	NA	NA	NA	0	0	0	0	0
145	NA	NA	NA	NA	NA	0	0	0	0	0
146	NA	NA	NA	NA	NA	0	1	0	0	0
147	NA	NA	NA	NA	NA	0	0	0	0	0
148	NA	NA	NA	NA	NA	0	0	0	0	0
149	NA	NA	NA	NA	NA	0	0	0	0	0
150	NA	NA	NA	NA	NA	0	0	0	0	0
151	NA	NA	NA	NA	NA	0	0	0	0	0
152	NA	NA	NA	NA	NA	0	0	0	0	0
153	0	0	0	0	0	0	0	0	NA	NA
154	0	0	0	0	0	0	0	0	NA	NA
155	0	0	0	0	0	0	0	0	NA	NA
156	0	0	0	0	0	0	0	0	NA	NA
157	0	0	0	0	0	0	0	0	NA	NA
158	0	0	0	0	0	0	0	0	NA	NA
159	0	0	0	0	0	0	0	0	NA	NA
160	0	0	0	0	0	0	0	0	NA	NA
161	0	0	0	0	0	0	0	0	NA	NA
162	0	0	0	0	0	0	0	NA	NA	NA
163	0	0	0	0	0	0	0	NA	NA	NA
164	0	0	0	0	0	0	0	NA	NA	NA
165	0	0	0	0	0	0	0	NA	NA	NA
166	0	0	0	0	0	0	0	NA	NA	NA
167	0	0	0	0	0	0	0	NA	NA	NA
168	0	0	0	0	0	0	0	NA	NA	NA
169	0	0	0	0	0	0	0	NA	NA	NA
170	0	0	0	0	0	0	0	NA	NA	NA
171	0	0	0	0	0	0	0	NA	NA	NA
172	0	0	0	0	0	0	0	NA	NA	NA
173	0	0	0	0	0	0	0	NA	NA	NA
174	0	0	0	0	0	0	0	NA	NA	NA
175	0	0	0	0	0	0	0	NA	NA	NA
176	0	0	0	0	0	0	0	NA	NA	NA
177	0	0	0	0	0	0	0	NA	NA	NA
178	0	0	0	0	0	0	0	NA	NA	NA
179	0	0	0	0	0	0	0	NA	NA	NA
180	0	0	0	0	0	0	0	NA	NA	NA
181	0	0	0	0	0	0	0	NA	NA	NA
182	0	0	0	0	0	0	1	NA	NA	NA
183	0	0	0	0	0	0	0	NA	NA	NA
184	0	0	0	0	0	0	0	NA	NA	NA
185	0	0	0	0	0	0	0	NA	NA	NA
186	NA	NA	0	0	0	0	0	NA	NA	NA
187	NA	NA	0	0	NA	NA	NA	NA	NA	NA
188	NA	NA	0	0	0	0	0	NA	NA	NA
189	NA	NA	0	0	0	0	0	NA	NA	NA
190	NA	NA	0	0	0	0	0	NA	NA	NA
191	NA	NA	0	0	0	0	0	NA	NA	NA
192	NA	NA	0	0	0	0	0	NA	NA	NA
193	NA	NA	0	0	0	0	0	NA	NA	NA
194	NA	NA	0	0	0	0	0	NA	NA	NA
195	NA	NA	0	0	0	0	0	NA	NA	NA
196	NA	NA	0	0	0	0	0	NA	NA	NA
197	NA	NA	0	0	0	0	0	NA	NA	NA
198	NA	NA	0	0	0	0	0	NA	NA	NA
199	NA	NA	0	0	0	0	0	NA	NA	NA
200	NA	NA	0	0	0	0	0	NA	NA	NA
201	NA	NA	NA	0	0	0	0	NA	NA	NA
202	NA	NA	NA	0	0	0	0	NA	NA	NA
203	NA	NA	NA	0	0	0	0	NA	NA	NA
204	NA	NA	NA	0	0	0	0	NA	NA	NA
205	NA	NA	NA	0	0	1	1	NA	NA	NA
206	NA	NA	NA	0	0	0	0	NA	NA	NA
207	NA	NA	NA	0	0	0	0	NA	NA	NA
208	NA	NA	NA	0	0	0	0	NA	NA	NA
209	NA	NA	NA	0	0	0	0	NA	NA	NA
210	NA	NA	NA	0	0	0	0	NA	NA	NA
211	NA	NA	NA	0	0	0	0	0	NA	NA
212	NA	NA	NA	0	0	0	0	NA	NA	NA
213	NA	NA	NA	0	0	0	0	0	NA	NA
214	NA	NA	NA	0	0	0	0	NA	NA	NA
215	NA	NA	NA	0	0	0	0	NA	NA	NA
216	NA	NA	NA	0	0	0	0	NA	NA	NA
217	NA	NA	NA	0	0	0	0	NA	NA	NA
218	0	0	0	0	0	0	NA	NA	NA	NA
219	0	1	0	0	1	1	NA	NA	NA	NA
220	0	0	0	0	0	0	NA	NA	NA	NA
221	0	0	0	0	0	0	NA	NA	NA	NA
222	0	0	0	0	0	0	NA	NA	NA	NA
223	0	0	0	0	0	0	NA	NA	NA	NA
224	0	0	0	0	0	0	0	NA	NA	NA
225	0	0	0	0	0	0	NA	NA	NA	NA
226	0	0	0	0	0	0	0	NA	NA	NA
227	0	0	0	0	0	0	NA	NA	NA	NA
228	0	0	0	0	0	0	0	NA	NA	NA
229	0	0	0	0	0	0	0	NA	NA	NA
230	1	0	0	0	0	0	0	NA	NA	NA
231	0	0	0	0	0	0	0	NA	NA	NA
232	0	0	0	0	0	0	0	NA	NA	NA
233	0	0	0	0	0	0	0	NA	NA	NA
234	0	0	0	0	0	0	0	NA	NA	NA
235	0	0	0	0	0	0	0	NA	NA	NA
236	0	0	0	0	0	0	0	NA	NA	NA
237	0	0	0	0	0	0	0	NA	NA	NA
238	0	0	0	0	0	0	0	NA	NA	NA
239	0	0	0	0	0	0	0	NA	NA	NA
240	1	0	0	0	0	0	0	NA	NA	NA
241	0	0	0	0	0	0	0	NA	NA	NA
242	0	0	0	0	0	0	0	NA	NA	NA
243	0	0	0	0	0	0	0	NA	NA	NA
244	1	1	0	0	0	0	0	NA	NA	NA
245	0	0	0	0	0	0	0	NA	NA	NA
246	0	0	1	0	0	0	0	NA	NA	NA
247	0	0	0	0	0	0	0	NA	NA	NA
248	0	0	0	0	0	0	0	NA	NA	NA
249	0	0	0	0	0	0	0	NA	NA	NA
250	0	0	0	0	0	0	0	NA	NA	NA
251	0	0	0	0	0	0	0	NA	NA	NA
252	0	0	0	0	0	0	0	NA	NA	NA
253	0	0	0	0	0	0	0	NA	NA	NA
254	0	0	0	0	0	0	0	NA	NA	NA
255	0	0	0	0	0	0	0	NA	NA	NA
256	0	0	0	0	0	0	0	NA	NA	NA
257	0	0	0	0	0	0	0	NA	NA	NA
258	0	0	0	0	0	0	0	NA	NA	NA
259	0	1	0	0	1	0	0	NA	NA	NA
260	0	0	0	0	0	0	0	NA	NA	NA
261	0	1	0	0	0	0	0	NA	NA	NA
262	1	0	0	0	1	0	0	NA	NA	NA
263	0	0	0	1	0	1	0	NA	NA	NA
264	0	1	0	0	0	0	0	NA	NA	NA
265	0	0	0	0	1	0	0	NA	NA	NA
266	0	0	0	0	0	0	1	NA	NA	NA
267	0	0	0	0	0	0	0	NA	NA	NA
268	0	0	0	0	0	0	0	NA	NA	NA
269	0	0	0	0	0	0	0	NA	NA	NA
270	0	1	0	0	1	0	0	NA	NA	NA
271	0	0	0	0	0	0	0	NA	NA	NA
272	0	1	0	0	0	0	0	NA	NA	NA
273	0	1	0	0	0	0	0	NA	NA	NA
274	0	0	0	0	0	0	0	NA	NA	NA
275	0	0	0	0	0	0	0	NA	NA	NA
276	0	0	1	0	0	0	0	NA	NA	NA
277	0	0	1	0	0	0	0	NA	NA	NA
278	0	0	0	0	0	0	0	NA	NA	NA
279	0	0	0	0	0	0	0	NA	NA	NA
280	0	0	0	0	0	0	0	NA	NA	NA
281	0	0	0	0	0	0	0	NA	NA	NA
282	0	0	0	0	0	0	0	NA	NA	NA
283	0	0	0	0	0	0	0	NA	NA	NA
284	1	1	0	0	0	0	0	NA	NA	NA
285	0	0	0	0	0	0	0	NA	NA	NA
286	0	1	0	1	1	0	0	NA	NA	NA
287	0	0	0	0	0	0	0	NA	NA	NA
288	0	0	0	0	0	0	0	NA	NA	NA
289	0	0	0	0	0	0	0	NA	NA	NA
290	0	0	0	0	0	0	0	NA	NA	NA
291	0	0	0	0	0	0	0	NA	NA	NA
292	0	0	0	0	0	0	0	NA	NA	NA

## Sheet: mj_matrix
	kj1	kj2	kj3	kj4	kj5	kj6	kj7	kj8	kj9	kj10
1	0	1	1	0	1	0	1	NA	NA	NA
2	0	1	1	0	0	1	0	NA	NA	NA
3	0	0	0	0	0	0	0	NA	NA	NA
4	0	0	0	0	0	1	1	NA	NA	NA
5	0	0	0	0	0	0	0	NA	NA	NA
6	0	0	0	0	0	0	0	NA	NA	NA
7	0	0	0	0	0	1	1	NA	NA	NA
8	0	0	0	0	0	0	0	NA	NA	NA
9	0	0	0	0	0	0	0	NA	NA	NA
10	1	0	1	0	0	1	0	NA	NA	NA
11	0	0	0	0	0	0	0	NA	NA	NA
12	0	0	0	0	0	0	0	NA	NA	NA
13	0	0	0	0	1	0	0	NA	NA	NA
14	0	0	0	0	0	1	1	NA	NA	NA
15	0	0	0	0	0	0	0	NA	NA	NA
16	NA	1	0	1	0	0	0	0	0	NA
17	NA	0	0	0	0	0	0	0	0	0
18	NA	1	1	1	0	0	0	0	0	NA
19	NA	1	1	1	1	1	1	0	0	NA
20	NA	0	0	0	0	0	0	0	0	NA
21	NA	0	0	1	1	1	0	0	0	NA
22	NA	0	0	1	1	0	0	0	0	NA
23	NA	0	1	1	0	1	1	1	0	NA
24	NA	0	0	0	0	0	0	0	0	NA
25	NA	0	0	0	0	0	0	0	0	NA
26	NA	1	1	0	0	0	0	0	0	NA
27	NA	0	1	0	1	1	1	1	1	NA
28	NA	0	1	1	0	0	1	0	0	NA
29	NA	0	1	0	1	0	0	0	0	NA
30	NA	0	0	0	0	0	0	0	1	NA
31	NA	0	1	0	0	0	0	0	1	NA
32	NA	1	0	0	0	0	0	0	0	NA
33	NA	0	0	0	0	0	0	0	0	NA
34	NA	0	0	0	0	0	0	0	0	NA
35	NA	0	1	0	0	0	0	1	0	NA
36	NA	0	0	0	0	0	0	0	1	NA
37	NA	1	1	1	1	0	0	0	1	NA
38	NA	0	1	0	0	1	0	1	0	NA
39	NA	0	0	0	0	0	0	0	0	NA
40	NA	0	0	1	0	0	1	0	0	NA
41	NA	1	0	1	0	0	0	0	0	NA
42	NA	0	0	0	0	0	0	0	0	NA
43	NA	0	0	0	0	0	1	0	NA	NA
44	NA	0	0	0	1	1	0	0	NA	NA
45	NA	0	0	0	0	0	0	0	0	NA
46	NA	1	1	1	1	0	1	0	1	NA
47	NA	0	0	1	0	0	0	0	0	NA
48	NA	0	0	0	1	0	1	0	0	NA
49	NA	1	0	0	0	0	0	0	0	NA
50	NA	0	0	0	0	0	NA	NA	NA	NA
51	NA	0	0	0	0	0	0	0	0	NA
52	NA	0	0	0	0	0	0	0	0	NA
53	NA	0	0	0	0	0	0	0	0	NA
54	NA	0	0	0	0	0	0	1	1	NA
55	NA	0	1	1	1	0	0	0	0	0
56	NA	0	1	1	1	1	NA	NA	NA	NA
57	NA	0	0	1	0	0	NA	NA	NA	NA
58	NA	0	0	0	0	0	0	0	0	NA
59	NA	0	0	1	0	0	0	0	0	0
60	NA	0	1	1	0	0	0	0	0	0
61	NA	1	1	0	1	1	1	0	0	0
62	NA	0	1	1	1	0	1	0	0	0
63	NA	0	0	0	0	0	0	0	0	0
64	NA	0	0	0	0	0	1	0	0	1
65	NA	0	0	1	0	1	1	1	1	0
66	NA	0	0	1	0	0	0	0	0	0
67	NA	0	1	1	1	1	1	0	0	0
68	NA	0	1	1	0	0	1	0	0	0
69	NA	0	0	0	0	0	1	0	0	0
70	NA	1	1	1	0	0	1	0	1	0
71	NA	0	1	1	0	0	0	0	0	0
72	NA	0	0	0	1	0	1	1	0	0
73	NA	0	1	0	0	0	0	0	0	0
74	NA	0	0	1	0	0	0	0	0	0
75	NA	0	0	0	0	0	1	0	0	0
76	NA	1	0	1	0	0	1	0	0	0
77	0	0	0	0	0	1	0	1	NA	NA
78	1	0	0	0	0	1	0	0	NA	NA
79	0	0	0	1	1	0	1	0	NA	NA
80	1	0	1	1	1	1	1	1	NA	NA
81	0	0	0	0	0	0	0	0	NA	NA
82	0	0	0	1	0	0	0	0	NA	NA
83	0	0	0	0	0	0	0	0	NA	NA
84	0	0	0	0	0	0	0	0	NA	NA
85	0	1	0	0	0	0	0	0	NA	NA
86	0	0	0	0	0	1	1	0	NA	NA
87	0	0	0	1	0	0	1	1	NA	NA
88	0	0	0	0	0	0	0	0	NA	NA
89	0	1	1	1	1	0	1	0	NA	NA
90	0	0	0	0	0	0	0	0	NA	NA
91	0	0	1	0	0	0	0	0	NA	NA
92	0	0	0	0	0	1	0	0	NA	NA
93	0	0	0	0	0	0	0	0	NA	NA
94	0	0	0	0	1	0	0	0	NA	NA
95	0	0	0	1	0	0	0	0	NA	NA
96	1	1	0	0	1	1	0	0	NA	NA
97	0	0	0	1	1	1	0	0	NA	NA
98	0	0	1	0	0	0	0	0	NA	NA
99	0	1	0	0	0	0	0	0	NA	NA
100	0	0	0	0	0	0	0	0	NA	NA
101	1	0	1	0	0	0	0	0	NA	NA
102	1	1	0	0	0	0	0	0	NA	NA
103	1	1	1	1	0	0	1	0	NA	NA
104	0	0	0	0	1	0	0	0	NA	NA
105	1	0	0	0	0	1	0	0	NA	NA
106	1	1	0	0	0	0	1	1	NA	NA
107	NA	NA	0	1	0	0	1	1	1	0
108	NA	NA	1	1	0	0	0	0	0	0
109	NA	NA	1	1	1	0	0	1	1	0
110	NA	NA	0	1	0	1	1	0	1	0
111	NA	NA	1	1	1	0	0	0	0	0
112	NA	NA	1	0	0	1	1	0	0	0
113	NA	NA	0	0	0	0	1	0	0	0
114	NA	NA	0	0	0	0	0	1	0	0
115	NA	NA	1	0	1	0	0	0	0	0
116	NA	NA	0	1	0	0	0	0	0	0
117	NA	NA	0	0	0	0	1	0	0	0
118	NA	NA	1	0	1	0	0	0	1	0
119	NA	NA	0	0	1	1	0	0	0	0
120	NA	NA	0	0	0	0	1	1	1	0
121	NA	NA	0	0	0	1	1	0	0	0
122	NA	NA	1	1	0	0	1	1	0	0
123	NA	NA	1	1	1	0	1	1	1	0
124	NA	NA	1	0	1	0	0	0	1	0
125	NA	NA	0	0	0	1	0	0	0	0
126	NA	NA	0	0	1	1	1	1	1	0
127	NA	NA	0	1	1	0	1	0	0	0
128	NA	NA	1	1	0	1	1	1	1	0
129	NA	NA	0	1	0	0	0	0	0	0
130	NA	NA	1	1	1	1	1	1	0	0
131	NA	NA	0	0	0	0	0	1	0	0
132	NA	NA	0	0	1	1	1	1	0	0
133	NA	NA	0	0	1	1	0	0	0	0
134	NA	NA	0	0	1	0	1	0	1	0
135	NA	NA	0	0	0	0	0	0	0	0
136	NA	NA	0	0	0	0	0	0	0	0
137	NA	NA	1	1	1	1	0	0	0	0
138	NA	NA	1	1	0	1	0	1	1	0
139	NA	NA	0	0	0	1	0	0	0	0
140	NA	NA	1	0	1	0	0	0	0	0
141	NA	NA	NA	NA	NA	0	0	0	0	0
142	NA	NA	NA	NA	NA	1	1	1	0	0
143	NA	NA	NA	NA	NA	0	0	0	1	0
144	NA	NA	NA	NA	NA	0	0	0	0	0
145	NA	NA	NA	NA	NA	0	1	0	0	0
146	NA	NA	NA	NA	NA	1	0	1	0	0
147	NA	NA	NA	NA	NA	0	0	0	0	0
148	NA	NA	NA	NA	NA	0	0	0	0	0
149	NA	NA	NA	NA	NA	0	0	0	0	0
150	NA	NA	NA	NA	NA	1	0	0	0	0
151	NA	NA	NA	NA	NA	1	0	0	0	0
152	NA	NA	NA	NA	NA	0	1	0	0	0
153	0	0	0	0	0	0	0	0	NA	NA
154	0	0	0	0	1	0	0	0	NA	NA
155	0	0	0	0	0	0	0	0	NA	NA
156	0	0	0	0	0	0	0	0	NA	NA
157	0	0	0	0	0	0	0	0	NA	NA
158	0	0	0	0	0	0	0	0	NA	NA
159	0	0	0	0	0	0	0	0	NA	NA
160	0	0	0	0	0	0	0	0	NA	NA
161	0	0	0	0	0	0	0	0	NA	NA
162	0	0	0	0	0	0	0	0	NA	NA
163	0	0	0	0	0	0	0	0	NA	NA
164	0	0	0	0	0	0	0	0	NA	NA
165	0	0	0	0	0	0	0	0	NA	NA
166	0	0	0	0	0	0	0	0	NA	NA
167	0	0	0	0	0	0	0	0	NA	NA
168	0	0	0	0	0	0	0	0	NA	NA
169	0	0	0	0	0	1	0	0	NA	NA
170	0	0	0	0	0	0	0	0	NA	NA
171	0	0	0	0	0	0	0	0	NA	NA
172	0	0	0	0	0	0	0	0	NA	NA
173	0	0	0	0	0	0	0	0	NA	NA
174	0	0	0	0	0	0	0	0	NA	NA
175	0	0	0	0	0	0	0	0	NA	NA
176	0	0	0	0	0	0	0	0	NA	NA
177	0	0	0	0	1	0	0	0	NA	NA
178	0	0	0	0	0	0	0	0	NA	NA
179	0	0	0	0	0	0	1	0	NA	NA
180	0	0	0	0	1	0	0	0	NA	NA
181	0	0	0	0	0	0	0	0	NA	NA
182	0	1	1	0	0	1	0	0	NA	NA
183	0	0	0	0	0	0	0	0	NA	NA
184	0	1	0	0	1	0	1	0	NA	NA
185	0	0	0	0	0	0	0	0	NA	NA
186	NA	0	0	0	0	0	0		NA	NA
187	NA	1	0	NA	NA	NA	NA	NA	NA	NA
188	NA	0	0	0	0	0	0	NA	NA	NA
189	NA	0	0	0	0	0	0	NA	NA	NA
190	NA	0	0	0	0	0	0	NA	NA	NA
191	NA	0	0	0	0	0	0	NA	NA	NA
192	NA	0	0	0	0	0	0	NA	NA	NA
193	NA	0	1	1	1	1	0	NA	NA	NA
194	NA	0	0	0	0	0	0	NA	NA	NA
195	NA	0	0	1	0	0	0	NA	NA	NA
196	NA	0	0	0	0	0	0	NA	NA	NA
197	NA	0	0	0	0	0	0	NA	NA	NA
198	NA	0	0	0	0	0	0	NA	NA	NA
199	NA	0	0	0	1	0	0	NA	NA	NA
200	NA	0	0	0	0	0	0	NA	NA	NA
201	NA	NA	0	0	1	1	0	NA	NA	NA
202	NA	NA	1	1	0	0	0	NA	NA	NA
203	NA	NA	0	0	0	0	0	NA	NA	NA
204	NA	NA	0	0	0	0	0	NA	NA	NA
205	NA	NA	NA	0	0	0	0	NA	NA	NA
206	NA	NA	NA	1	1	1	0	NA	NA	NA
207	NA	NA	NA	0	0	0	0	NA	NA	NA
208	NA	NA	NA	0	0	0	0	NA	NA	NA
209	NA	NA	NA	0	0	0	1	NA	NA	NA
210	NA	NA	NA	0	0	0	0	NA	NA	NA
211	NA	NA	NA	0	0	0	0	0	NA	NA
212	NA	NA	NA	0	0	0	0	NA	NA	NA
213	NA	NA	NA	0	0	0	0	0	NA	NA
214	NA	NA	NA	0	0	0	0	NA	NA	NA
215	NA	NA	NA	0	0	0	0	NA	NA	NA
216	NA	NA	NA	0	0	0	0	NA	NA	NA
217	NA	NA	NA	0	0	1	0	NA	NA	NA
218	1	0	0	0	0	0	0	NA	NA	NA
219	0	0	1	0	0	0	0	NA	NA	NA
220	0	0	0	0	0	0	0	NA	NA	NA
221	0	1	0	0	0	0	0	NA	NA	NA
222	0	0	1	0	0	0	0	NA	NA	NA
223	0	0	0	0	0	0	0	NA	NA	NA
224	0	0	0	0	0	0	0	NA	NA	NA
225	0	0	0	0	0	0	NA	NA	NA	NA
226	0	1	0	0	1	0	0	NA	NA	NA
227	0	0	1	0	1	1	NA	NA	NA	NA
228	0	0	0	0	0	0	0	NA	NA	NA
229	0	0	0	0	0	0	0	NA	NA	NA
230	0	0	0	0	0	0	0	NA	NA	NA
231	0	0	0	0	0	0	0	NA	NA	NA
232	0	1	0	0	0	0	0	NA	NA	NA
233	1	0	1	0	0	0	0	NA	NA	NA
234	0	0	1	0	0	0	0	NA	NA	NA
235	0	1	1	0	1	0	0	NA	NA	NA
236	0	0	0	0	0	0	0	NA	NA	NA
237	0	0	1	0	0	1	0	NA	NA	NA
238	0	0	0	0	0	0	0	NA	NA	NA
239	0	0	0	0	0	0	0	NA	NA	NA
240	0	0	0	0	0	0	0	NA	NA	NA
241	0	1	0	0	0	0	0	NA	NA	NA
242	0	0	0	1	0	0	0	NA	NA	NA
243	0	0	0	0	0	0	0	NA	NA	NA
244	0	0	0	1	0	1	0	NA	NA	NA
245	0	1	0	0	0	0	0	NA	NA	NA
246	1	0	0	0	0	0	0	NA	NA	NA
247	0	0	0	0	0	0	0	NA	NA	NA
248	0	1	0	0	0	0	0	NA	NA	NA
249	0	1	0	0	0	0	0	NA	NA	NA
250	0	0	0	0	0	0	0	NA	NA	NA
251	0	0	1	0	0	0	0	NA	NA	NA
252	0	0	1	1	1	0	0	NA	NA	NA
253	0	0	0	1	0	0	0	NA	NA	NA
254	0	1	0	1	0	1	0	NA	NA	NA
255	0	0	0	0	0	0	0	NA	NA	NA
256	0	0	0	1	1	0	0	NA	NA	NA
257	0	1	1	1	0	0	0	NA	NA	NA
258	0	0	0	0	0	0	0	NA	NA	NA
259	0	0	0	0	1	0	0	NA	NA	NA
260	1	1	1	1	1	1	1	NA	NA	NA
261	0	1	0	1	0	0	0	NA	NA	NA
262	1	0	1	0	0	0	0	NA	NA	NA
263	0	0	0	0	0	0	0	NA	NA	NA
264	0	0	0	0	1	0	0	NA	NA	NA
265	0	0	0	1	0	0	0	NA	NA	NA
266	0	0	1	0	0	0	0	NA	NA	NA
267	0	0	0	0	0	0	1	NA	NA	NA
268	0	0	0	0	0	0	0	NA	NA	NA
269	0	0	0	0	0	0	0	NA	NA	NA
270	0	1	1	0	1	0	0	NA	NA	NA
271	0	0	0	0	0	0	0	NA	NA	NA
272	0	0	0	0	0	0	0	NA	NA	NA
273	0	0	0	1	0	0	0	NA	NA	NA
274	0	0	0	0	0	0	0	NA	NA	NA
275	0	0	0	0	0	0	0	NA	NA	NA
276	0	0	0	1	1	0	0	NA	NA	NA
277	0	0	0	0	0	0	0	NA	NA	NA
278	0	1	1	0	0	1	0	NA	NA	NA
279	0	1	0	0	0	0	0	NA	NA	NA
280	0	1	0	0	0	0	0	NA	NA	NA
281	0	1	0	0	1	0	0	NA	NA	NA
282	0	1	1	1	0	1	0	NA	NA	NA
283	0	1	0	1	0	1	1	NA	NA	NA
284	0	0	0	0	1	0	0	NA	NA	NA
285	0	0	1	0	0	1	0	NA	NA	NA
286	0	0	0	0	0	0	0	NA	NA	NA
287	0	0	0	0	0	0	0	NA	NA	NA
288	1	1	0	0	0	1	1	NA	NA	NA
289	0	0	0	0	0	0	0	NA	NA	NA
290	0	1	1	0	0	0	0	NA	NA	NA
291	0	0	1	0	1	1	0	NA	NA	NA
292	0	1	1	1	1	0	0	NA	NA	NA

## Sheet: pc_matrix
	ln1	ln2	ln3	ln4	ln5	ln6	ln7	ln8	ln9	ln10
1	0	1	0	0	1	0	0	NA	NA	NA
2	0	0	1	0	0	0	0	NA	NA	NA
3	0	0	1	1	0	0	0	NA	NA	NA
4	0	0	0	0	0	0	1	NA	NA	NA
5	0	0	0	0	1	1	0	NA	NA	NA
6	0	0	0	1	1	1	0	NA	NA	NA
7	0	0	0	0	0	1	1	NA	NA	NA
8	0	0	0	0	1	1	1	NA	NA	NA
9	1	0	0	0	0	0	0	NA	NA	NA
10	0	0	0	0	0	0	0	NA	NA	NA
11	0	0	0	0	1	0	0	NA	NA	NA
12	0	0	0	0	0	0	0	NA	NA	NA
13	0	0	0	0	0	0	0	NA	NA	NA
14	0	0	0	0	1	1	1	NA	NA	NA
15	1	0	0	0	1	1	1	NA	NA	NA
16	NA	0	0	0	0	0	1	1	0	NA
17	NA	0	0	0	0	0	0	0	0	0
18	NA	0	0	0	0	0	0	0	0	NA
19	NA	0	1	0	0	0	1	1	1	NA
20	NA	0	0	0	0	0	1	1	0	NA
21	NA	0	1	0	0	0	0	0	0	NA
22	NA	0	1	0	0	0	0	0	0	NA
23	NA	0	0	0	0	0	0	0	0	NA
24	NA	0	0	0	0	0	0	0	0	NA
25	NA	0	0	0	0	0	0	0	0	NA
26	NA	0	0	0	0	0	0	0	0	NA
27	NA	1	1	0	1	0	0	0	0	NA
28	NA	0	0	0	0	0	0	0	0	NA
29	NA	0	1	0	0	0	0	0	0	NA
30	NA	0	0	0	0	0	0	0	0	NA
31	NA	0	0	0	0	0	0	0	0	NA
32	NA	0	0	0	0	0	0	0	0	NA
33	NA	0	0	1	0	0	0	0	0	NA
34	NA	0	0	0	0	0	0	1	0	NA
35	NA	0	0	0	0	0	0	0	0	NA
36	NA	0	0	0	0	0	0	0	0	NA
37	NA	0	1	0	0	0	0	1	1	NA
38	NA	0	0	0	0	0	0	0	0	NA
39	NA	0	0	0	0	0	0	0	0	NA
40	NA	0	0	0	0	0	1	1	0	NA
41	NA	0	0	0	0	0	0	0	0	NA
42	NA	0	0	0	0	0	0	0	0	NA
43	NA	0	0	0	0	0	0	0	0	NA
44	NA	0	0	0	0	0	0	0	0	NA
45	NA	0	0	0	0	0	1	0	0	NA
46	NA	0	1	0	0	0	1	0	0	NA
47	NA	0	1	0	0	0	1	1	1	NA
48	NA	0	0	0	1	0	0	0	1	NA
49	NA	0	0	0	0	0	0	0	0	NA
50	NA	0	0	0	0	0	0	0	0	NA
51	NA	0	0	0	0	0	0	0	0	NA
52	NA	0	0	0	0	0	0	0	0	NA
53	NA	0	0	0	0	0	0	0	0	NA
54	NA	0	0	0	0	0	0	1	1	NA
55	NA	0	0	0	0	0	0	0	0	0
56	NA	0	0	0	0	0	NA	NA	NA	NA
57	NA	0	0	0	0	0	NA	NA	NA	NA
58	NA	0	0	0	0	0	0	0	0	NA
59	NA	0	1	0	1	0	0	1	1	1
60	NA	0	0	0	0	0	1	1	0	1
61	NA	0	1	0	0	0	0	0	0	0
62	NA	0	0	0	0	0	0	0	0	0
63	NA	0	0	0	0	0	0	0	0	0
64	NA	0	0	0	0	0	0	0	0	0
65	NA	0	0	0	1	0	0	0	0	1
66	NA	0	0	0	0	0	0	0	0	0
67	NA	0	0	0	0	0	0	0	0	0
68	NA	0	0	0	0	0	0	0	0	0
69	NA	0	0	0	0	0	0	0	0	0
70	NA	0	0	0	0	1	1	1	1	1
71	NA	0	0	0	0	0	0	0	0	0
72	NA	0	0	0	0	0	0	0	0	0
73	NA	0	1	1	0	0	0	0	0	0
74	NA	0	0	1	0	0	0	0	1	0
75	NA	0	0	0	0	0	0	0	0	0
76	NA	0	0	0	1	1	0	0	0	0
77	1	1	0	1	1	1	1	NA	NA	NA
78	0	0	0	0	0	0	0	NA	NA	NA
79	0	0	0	0	1	0	1	NA	NA	NA
80	1	1	0	0	0	0	0	NA	NA	NA
81	0	0	0	0	0	0	0	NA	NA	NA
82	1	1	1	1	1	1	1	NA	NA	NA
83	1	0	0	0	0	0	1	NA	NA	NA
84	0	0	1	0	0	0	0	NA	NA	NA
85	0	0	0	0	0	0	0	NA	NA	NA
86	0	0	1	0	0	0	0	NA	NA	NA
87	0	0	0	0	0	0	0	0	NA	NA
88	0	0	0	0	0	0	0	0	NA	NA
89	1	0	0	1	1	1	1	NA	NA	NA
90	0	0	0	0	0	0	0	0	NA	NA
91	0	0	0	0	0	0	0	0	NA	NA
92	0	0	0	0	0	0	0	NA	NA	NA
93	1	1	1	0	0	0	0	NA	NA	NA
94	0	1	1	1	0	1	1	NA	NA	NA
95	0	0	0	0	0	0	0	NA	NA	NA
96	0	0	0	0	0	0	0	NA	NA	NA
97	0	0	0	1	0	0	0	NA	NA	NA
98	0	0	0	0	0	0	0	NA	NA	NA
99	0	0	1	1	1	1	0	NA	NA	NA
100	0	1	1	1	1	1	1	NA	NA	NA
101	1	1	1	1	1	0	1	NA	NA	NA
102	0	1	0	0	1	1	1	NA	NA	NA
103	0	0	1	0	0	0	1	NA	NA	NA
104	0	0	0	0	0	0	0	NA	NA	NA
105	0	1	0	0	1	1	1	NA	NA	NA
106	0	1	1	1	1	0	1	NA	NA	NA
107	NA	NA	0	0	0	0	0	0	0	0
108	NA	NA	0	0	0	0	0	0	0	0
109	NA	NA	0	0	1	0	0	0	0	0
110	NA	NA	0	0	0	0	1	0	0	0
111	NA	NA	0	0	0	0	0	0	0	0
112	NA	NA	0	0	0	0	0	1	0	0
113	NA	NA	0	0	0	0	0	1	1	0
114	NA	NA	0	0	0	0	0	0	0	0
115	NA	NA	0	1	0	1	0	0	0	0
116	NA	NA	0	0	0	0	0	0	0	0
117	NA	NA	0	1	0	1	0	0	0	0
118	NA	NA	0	0	0	0	0	0	0	0
119	NA	NA	0	0	0	0	0	0	0	0
120	NA	NA	1	0	0	0	0	1	0	0
121	NA	NA	0	0	0	0	0	0	0	0
122	NA	NA	1	0	1	0	0	0	0	0
123	NA	NA	0	0	0	0	0	0	0	0
124	NA	NA	0	0	0	0	0	0	0	0
125	NA	NA	0	0	0	0	1	1	0	0
126	NA	NA	0	0	0	0	1	1	1	0
127	NA	NA	0	0	1	1	1	0	0	0
128	NA	NA	0	0	0	0	0	0	1	0
129	NA	NA	0	0	0	0	0	0	0	0
130	NA	NA	0	0	1	0	0	0	0	0
131	NA	NA	0	0	0	0	0	0	0	0
132	NA	NA	0	0	0	0	1	0	0	0
133	NA	NA	0	0	0	0	0	0	0	0
134	NA	NA	0	0	0	1	0	0	0	0
135	NA	NA	0	0	0	0	0	0	0	0
136	NA	NA	0	0	0	0	0	0	0	0
137	NA	NA	0	0	0	0	0	0	0	0
138	NA	NA	0	0	0	0	0	0	0	0
139	NA	NA	0	0	0	0	0	0	0	0
140	NA	NA	0	0	0	0	0	0	0	0
141	NA	NA	NA	NA	NA	0	1	0	0	0
142	NA	NA	NA	NA	NA	0	0	0	0	0
143	NA	NA	NA	NA	NA	1	0	0	0	0
144	NA	NA	NA	NA	NA	0	0	0	0	0
145	NA	NA	NA	NA	NA	1	1	1	0	0
146	NA	NA	NA	NA	NA	0	1	0	1	0
147	NA	NA	NA	NA	NA	0	0	0	0	0
148	NA	NA	NA	NA	NA	0	0	0	0	0
149	NA	NA	NA	NA	NA	0	1	0	0	0
150	NA	NA	NA	NA	NA	0	0	0	0	0
151	NA	NA	NA	NA	NA	0	0	0	0	0
152	NA	NA	NA	NA	NA	0	0	0	0	0
153	0	0	0	0	0	0	1	0	NA	NA
154	0	0	0	0	1	0	0	0	NA	NA
155	0	0	0	0	0	0	0	0	NA	NA
156	0	0	0	0	0	0	0	0	NA	NA
157	0	0	0	0	0	0	0	0	NA	NA
158	0	0	0	0	0	0	0	0	NA	NA
159	0	0	0	0	0	0	0	0	NA	NA
160	0	0	0	0	0	0	0	0	NA	NA
161	0	0	1	0	0	0	0	0	NA	NA
162	0	0	0	0	0	0	0	NA	NA	NA
163	0	0	0	0	0	0	0	NA	NA	NA
164	0	1	0	0	0	0	0	NA	NA	NA
165	0	0	0	0	0	0	0	NA	NA	NA
166	0	0	0	0	0	0	0	NA	NA	NA
167	0	0	0	0	0	0	0	NA	NA	NA
168	0	0	0	0	0	0	0	NA	NA	NA
169	0	0	0	0	0	0	0	NA	NA	NA
170	0	0	0	0	0	0	0	NA	NA	NA
171	0	0	0	0	0	0	0	NA	NA	NA
172	0	0	0	0	0	0	0	NA	NA	NA
173	0	0	0	0	0	0	0	NA	NA	NA
174	0	0	0	0	0	0	0	NA	NA	NA
175	0	0	0	0	0	0	0	NA	NA	NA
176	0	0	0	0	0	0	0	NA	NA	NA
177	0	0	0	0	0	0	0	NA	NA	NA
178	0	1	0	0	0	0	0	NA	NA	NA
179	0	0	0	1	0	1	0	NA	NA	NA
180	0	0	0	0	0	0	0	NA	NA	NA
181	0	0	0	0	0	0	0	NA	NA	NA
182	0	0	0	0	0	0	0	NA	NA	NA
183	0	0	0	0	0	0	0	NA	NA	NA
184	0	0	1	1	1	0	0	NA	NA	NA
185	0	0	0	0	0	1	0	NA	NA	NA
186	NA	0	0	0	0	0	0	NA	NA	NA
187	NA	0	0	NA	NA	NA	NA	NA	NA	NA
188	NA	0	0	0	0	0	0	NA	NA	NA
189	NA	0	0	0	0	0	0	NA	NA	NA
190	NA	0	0	0	0	0	0	NA	NA	NA
191	NA	0	0	0	0	0	0	NA	NA	NA
192	NA	0	0	0	0	0	0	NA	NA	NA
193	NA	0	0	0	0	0	1	NA	NA	NA
194	NA	0	0	0	0	0	0	NA	NA	NA
195	NA	0	0	0	0	0	0	NA	NA	NA
196	NA	0	0	0	0	0	0	NA	NA	NA
197	NA	0	0	0	0	1	0	NA	NA	NA
198	NA	0	0	0	0	0	0	NA	NA	NA
199	NA	1	1	0	1	1	1	NA	NA	NA
200	NA	0	0	0	0	1	0	NA	NA	NA
201	NA	NA	NA	0	0	0	0	NA	NA	NA
202	NA	NA	NA	0	0	0	0	NA	NA	NA
203	NA	NA	NA	0	0	0	0	NA	NA	NA
204	NA	NA	NA	0	0	0	0	NA	NA	NA
205	NA	NA	NA	0	1	1	0	NA	NA	NA
206	NA	NA	NA	0	0	0	0	NA	NA	NA
207	NA	NA	NA	0	1	0	1	NA	NA	NA
208	NA	NA	NA	0	1	0	0	NA	NA	NA
209	NA	NA	NA	0	0	0	0	NA	NA	NA
210	NA	NA	NA	0	0	0	0	NA	NA	NA
211	NA	NA	NA	0	0	0	0	0	NA	NA
212	NA	NA	NA	0	0	0	0	NA	NA	NA
213	NA	NA	NA	0	0	0	0	0	NA	NA
214	NA	NA	NA	0	0	1	0	NA	NA	NA
215	NA	NA	NA	0	0	0	0	NA	NA	NA
216	NA	NA	NA	0	0	0	0	NA	NA	NA
217	NA	NA	NA	0	0	0	0	NA	NA	NA
218	0	0	0	0	0	0	NA	NA	NA	NA
219	1	0	0	0	0	0	NA	NA	NA	NA
220	0	0	0	0	0	0	NA	NA	NA	NA
221	0	0	0	0	0	0	NA	NA	NA	NA
222	0	0	0	0	0	0	NA	NA	NA	NA
223	0	0	0	0	0	0	NA	NA	NA	NA
224	0	0	0	1	0	0	0	NA	NA	NA
225	0	0	0	0	0	0	NA	NA	NA	NA
226	0	0	0	0	0	0	0	NA	NA	NA
227	0	0	0	0	0	0	NA	NA	NA	NA
228	0	0	0	0	0	0	0	NA	NA	NA
229	0	0	0	0	0	0	0	NA	NA	NA
230	0	0	0	0	0	0	0	NA	NA	NA
231	0	0	0	0	0	0	0	NA	NA	NA
232	0	0	0	0	0	0	0	NA	NA	NA
233	0	0	0	0	0	0	0	NA	NA	NA
234	0	0	0	0	0	0	0	NA	NA	NA
235	0	0	0	0	0	0	0	NA	NA	NA
236	0	0	0	0	0	0	0	NA	NA	NA
237	0	0	0	0	0	0	0	NA	NA	NA
238	0	0	0	0	0	0	0	NA	NA	NA
239	0	0	0	0	0	0	0	NA	NA	NA
240	0	0	0	0	0	0	0	NA	NA	NA
241	0	0	0	0	0	0	0	NA	NA	NA
242	1	1	0	0	0	0	0	NA	NA	NA
243	0	0	0	0	0	0	0	NA	NA	NA
244	0	0	0	1	1	0	0	NA	NA	NA
245	0	0	1	0	0	0	0	NA	NA	NA
246	0	0	1	0	0	0	0	NA	NA	NA
247	1	0	0	0	0	0	0	NA	NA	NA
248	0	0	0	0	0	0	0	NA	NA	NA
249	0	0	0	0	0	0	0	NA	NA	NA
250	0	0	0	0	0	0	0	NA	NA	NA
251	0	0	0	0	0	0	0	NA	NA	NA
252	0	0	0	0	0	0	0	NA	NA	NA
253	0	0	0	0	0	0	0	NA	NA	NA
254	0	0	0	0	0	0	0	NA	NA	NA
255	0	0	0	0	0	0	0	NA	NA	NA
256	0	0	0	0	0	0	0	NA	NA	NA
257	0	0	0	0	0	0	0	NA	NA	NA
258	0	0	0	0	0	0	0	NA	NA	NA
259	0	0	0	0	0	0	0	NA	NA	NA
260	0	0	1	0	0	0	0	NA	NA	NA
261	0	0	1	1	1	0	0	NA	NA	NA
262	0	0	0	0	0	0	0	NA	NA	NA
263	0	0	0	0	0	0	0	NA	NA	NA
264	0	0	0	0	0	0	0	NA	NA	NA
265	0	0	0	0	0	0	0	NA	NA	NA
266	0	0	0	0	0	0	0	NA	NA	NA
267	0	0	0	0	0	0	0	NA	NA	NA
268	0	0	0	0	0	0	0	NA	NA	NA
269	0	0	0	0	0	0	0	NA	NA	NA
270	0	0	1	0	1	0	0	NA	NA	NA
271	0	1	0	0	1	0	0	NA	NA	NA
272	0	1	0	1	0	0	0	NA	NA	NA
273	0	0	0	0	0	0	0	NA	NA	NA
274	0	0	0	0	1	0	0	NA	NA	NA
275	0	0	0	0	0	0	0	NA	NA	NA
276	0	0	0	0	0	0	0	NA	NA	NA
277	0	0	0	0	0	1	0	NA	NA	NA
278	0	0	0	0	0	0	0	NA	NA	NA
279	0	0	1	0	0	0	0	NA	NA	NA
280	0	0	0	0	0	0	0	NA	NA	NA
281	0	1	1	1	0	0	0	NA	NA	NA
282	0	0	0	0	0	0	0	NA	NA	NA
283	0	0	0	0	0	0	0	NA	NA	NA
284	0	1	0	1	1	0	0	NA	NA	NA
285	0	0	0	0	0	0	0	NA	NA	NA
286	0	0	0	0	0	0	0	NA	NA	NA
287	0	0	1	1	1	1	1	NA	NA	NA
288	0	0	0	0	0	0	0	NA	NA	NA
289	0	0	0	0	0	0	0	NA	NA	NA
290	0	0	0	0	0	0	0	NA	NA	NA
291	0	0	0	0	0	0	0	NA	NA	NA
292	0	0	0	0	0	0	0	NA	NA	NA

## Sheet: site_cov
	study_area	log_elev	log_river	log_for
1	1	2.48714	2.92934	2.48224
2	1	2.49416	2.77129	2.17706
3	1	2.51455	2.30032	2.3508
4	1	2.50786	3.11333	2.6899
5	1	2.49969	2.88254	2.24321
6	1	2.54407	2.31803	0.718258
7	1	2.5563	2.73698	2.59225
8	1	2.57864	2.85175	2.72233
9	1	2.59439	1.65213	1.99836
10	1	2.59106	2.43064	2.25971
11	1	2.60206	2.18071	2.76772
12	1	2.63749	2.58932	2.93621
13	1	2.66464	2.54673	2.9857
14	1	2.63246	2.2494	3.00899
15	1	2.70243	2.68006	3.22218
16	1	2.73799	2.37617	3.41864
17	1	2.78175	2.39618	3.45208
18	1	2.75358	2.30746	3.4737
19	1	2.79099	2.62599	3.5238
20	1	2.82672	2.34342	3.59086
21	1	2.83187	1.34662	3.64443
22	1	2.83885	2.24041	3.65634
23	1	2.84136	2.95166	3.65573
24	1	2.57864	2.49318	1.54526
25	1	2.63246	2.42937	2.29887
26	1	2.62325	2.72008	2.24549
27	1	2.66839	2.54825	2.80346
28	1	2.76492	2.76557	3.23131
29	1	2.68574	2.3373	2.96652
30	1	2.82866	2.32166	3.50115
31	1	2.8704	2.24794	3.64002
32	1	2.92169	3.02794	3.73163
33	1	2.62737	2.51673	2.00694
34	1	2.68753	2.1724	2.59857
35	1	2.8169	2.55455	3.29588
36	1	2.86332	0.983507	3.42026
37	1	2.92376	2.49032	3.68186
38	1	2.87852	2.4172	3.57158
39	1	2.96284	2.89083	3.74968
40	1	2.67394	2.07378	2.66239
41	1	2.74819	2.3918	2.92436
42	1	2.81823	2.33901	3.18897
43	1	2.88024	2.15478	3.38308
44	1	2.9284	2.74969	3.51247
45	1	2.98498	2.28069	3.61001
46	1	3.03503	2.18123	3.72819
47	1	2.64542	2.01111	2.37712
48	1	2.76864	2.50764	2.60424
49	1	2.82607	2.87443	3.06729
50	1	2.9196	2.30327	3.44271
51	1	2.95569	2.03426	3.54223
52	1	2.96988	2.39352	3.58854
53	1	3.0406	2.38629	3.72348
54	1	2.91856	2.13855	3.46223
55	1	2.82672	2.03252	3.16277
56	1	2.92993	2.275	3.32617
57	1	3.01578	2.29963	3.67776
58	1	3.03262	0.982023	3.70439
59	1	2.73719	2.2019	2.88664
60	1	2.78958	2.35467	3.27758
61	1	2.88649	2.04746	3.53471
62	1	2.8451	2.53203	3.42737
63	1	2.92012	2.52635	3.60636
64	1	2.96895	2.53304	3.67507
65	1	2.83759	2.47735	3.37919
66	1	3.04766	2.15399	3.735
67	1	2.90849	1.95846	3.55181
68	1	2.82151	2.37707	3.37393
69	1	3.01745	2.4505	3.72161
70	1	2.74663	2.61608	3.00479
71	1	2.76118	2.57254	3.12663
72	1	2.77743	2.37997	3.11776
73	1	2.69197	2.34578	2.37808
74	1	2.64542	1.87277	1.64153
75	1	2.59879	2.49206	1.92569
76	1	2.56348	2.45835	2.16032
77	2	2.82866	2.36473	3.03476
78	2	2.78887	2.25374	3.38659
79	2	2.78175	1.8441	3.48371
80	2	2.8451	1.80113	3.14056
81	2	2.81624	1.75544	3.36935
82	2	2.8014	1.88373	3.46703
83	2	2.79588	2.39554	3.58636
84	2	2.86273	1.74354	3.32937
85	2	2.83822	2.15881	3.5451
86	2	2.80956	1.50418	3.57898
87	2	2.88081	2.14225	3.48415
88	2	2.87099	2.05893	3.60352
89	2	2.8791	2.3441	3.58534
90	2	2.88762	2.32901	3.68923
91	2	2.88366	2.09064	3.72681
92	2	2.89376	2.25881	3.77416
93	2	2.77379	2.44183	3.30264
94	2	2.75967	1.98473	3.45475
95	2	2.82478	2.63629	3.65101
96	2	2.79239	2.32214	3.61314
97	2	2.79169	2.40693	3.63528
98	2	2.7839	1.95248	3.61918
99	2	2.81358	2.24884	3.65655
100	2	2.81291	2.20642	3.66398
101	2	2.86747	2.47942	3.65194
102	2	2.82478	2.39514	3.69276
103	2	2.83442	2.70658	3.62501
104	2	2.83315	1.98132	3.67445
105	2	2.85126	2.50628	3.64859
106	2	2.87506	2.57158	3.62647
107	2	2.85065	2.33816	3.74227
108	2	2.88818	2.18156	3.7123
109	2	2.87216	2.3645	3.75277
110	2	2.91169	1.83659	3.69916
111	2	2.91009	2.51437	3.65361
112	2	2.90795	2.22972	3.50918
113	2	2.88649	2.28348	3.73202
114	2	2.92376	0.603438	3.80811
115	2	2.92583	2.27504	3.75396
116	2	2.94349	2.34803	3.62644
117	2	2.92169	1.64139	3.80843
118	2	2.95037	2.06331	3.74072
119	2	2.95904	2.03801	3.68162
120	2	2.96142	1.71355	3.59944
121	2	2.93044	2.16933	3.82189
122	2	2.95809	2.14765	3.72917
123	2	2.96614	1.5734	3.58831
124	2	2.96379	1.97464	3.65173
125	2	2.96614	2.01815	3.59564
126	2	2.95904	1.83767	3.76224
127	2	2.96379	2.0772	3.69565
128	2	2.96942	2.09975	3.6224
129	2	2.96848	1.85564	3.53409
130	2	2.97174	1.46316	3.75687
131	2	2.98363	1.7169	3.70456
132	2	2.935	2.70281	3.62426
133	2	2.94052	2.23696	3.63816
134	2	2.92324	2.39446	3.56092
135	2	2.95328	2.22036	3.55119
136	2	2.94448	2.59684	3.52726
137	2	2.96237	2.35204	3.40338
138	2	2.95279	2.0332	3.46928
139	2	2.97174	2.10725	3.26789
140	2	2.96942	2.47857	3.08718
141	2	2.95424	2.5359	3.39339
142	2	2.98	2.43003	3.16814
143	2	2.98046	2.02365	3.00196
144	2	2.97543	2.12514	3.41996
145	2	2.93702	2.10179	3.30075
146	2	3.01703	2.61761	3.05882
147	2	3.01326	2.59205	3.27433
148	2	3.00561	2.62425	3.81976
149	2	3.0103	2.22054	3.77782
150	2	3.02898	2.33334	3.74399
151	2	3.0103	2.50784	3.63436
152	2	3.02898	2.37169	3.53036
153	3	3.2971	2.58427	2.77214
154	3	3.28668	1.81908	2.49058
155	3	3.24944	2.75525	3.17876
156	3	3.29579	2.86499	2.6954
157	3	3.2335	2.08977	3.25942
158	3	3.25091	2.16727	3.13408
159	3	3.29929	2.21659	2.70358
160	3	3.22917	2.70506	2.75009
161	3	3.05385	2.39601	1.35489
162	3	3.28847	2.83221	2.65073
163	3	3.22037	2.69601	3.00358
164	3	3.15442	2.90807	2.85928
165	3	3.09621	2.45149	3.017
166	3	3.17926	2.66325	3.1255
167	3	3.1284	2.70087	3.21441
168	3	3.11827	2.5628	3.29972
169	3	3.25983	2.86548	2.86001
170	3	3.19921	2.7285	3.17765
171	3	3.14922	2.77662	3.06911
172	3	3.1345	2.7011	2.82084
173	3	3.15229	2.9729	2.9763
174	3	3.08955	2.81601	2.98624
175	3	2.95521	2.70858	3.30101
176	3	3.06707	2.73125	3.08327
177	3	2.95809	2.50206	3.02785
178	3	3.02694	2.71299	3.22274
179	3	3	2.69424	3.31944
180	3	3.01284	2.1866	2.99412
181	3	3.02653	2.64146	2.97961
182	3	2.84199	2.29861	2.41399
183	3	3.0026	2.38374	2.77131
184	3	2.83378	2.0975	3.00544
185	3	3.25527	2.63248	2.6997
186	3	3.21352	2.41002	3.21027
187	3	3.21801	2.36631	3.15879
188	3	3.16732	2.46583	3.18945
189	3	3.02284	2.25498	2.72357
190	3	2.91487	0.989241	3.18386
191	3	3.06108	0.664812	3.07524
192	3	2.91593	2.22427	3.19894
193	3	2.902	2.73951	3.07806
194	3	3.15503	2.93164	3.00251
195	3	3.00988	2.30116	2.82276
196	3	2.97818	2.63047	2.76556
197	3	2.88366	2.71068	2.79161
198	3	2.92221	2.50797	2.93774
199	3	2.89432	1.91709	2.53518
200	3	2.83442	1.71124	2.99093
201	3	3.09482	2.50523	3.41254
202	3	3.07078	2.61998	3.30969
203	3	3.0799	2.44272	3.40449
204	3	2.9425	1.68946	2.43545
205	3	2.88309	2.85111	2.88188
206	3	2.75815	2.35401	3.20968
207	3	2.76641	2.60092	3.1404
208	3	2.77085	1.96192	2.85208
209	3	2.68931	1.57082	2.85002
210	3	2.96473	2.54623	2.80997
211	3	2.943	2.66661	2.96976
212	3	2.9248	2.3761	3.18201
213	3	2.96426	2.66296	2.47358
214	3	3.02077	2.86513	2.56983
215	3	2.99034	2.17573	2.95406
216	3	3.01284	2.52956	2.63134
217	3	3.06744	2.78827	2.59969
218	4	2.53275	2.04528	3.61856
219	4	2.49136	2.14083	3.69319
220	4	2.57978	2.68645	3.63028
221	4	2.48144	2.0394	3.68214
222	4	2.54407	2.36897	3.62441
223	4	2.53148	2.39377	3.68893
224	4	2.62325	2.50884	3.67121
225	4	2.62118	2.59312	3.72773
226	4	2.66464	2.47377	3.66376
227	4	2.68842	2.34011	3.7698
228	4	2.68305	2.56129	3.70245
229	4	2.716	2.59035	3.74766
230	4	2.65321	2.84722	3.63274
231	4	2.65992	2.10961	3.72868
232	4	2.73799	2.6911	3.77161
233	4	2.64345	2.92161	3.74195
234	4	2.73159	2.04126	3.75723
235	4	2.73239	2.13101	3.81841
236	4	2.75282	2.48133	3.81817
237	4	2.79519	2.50719	3.8605
238	4	2.41497	1.94141	3.7831
239	4	2.60745	2.95303	3.87735
240	4	2.53529	2.15574	3.95751
241	4	2.45485	2.68097	3.98458
242	4	2.58093	2.49437	3.78549
243	4	2.48144	2.34198	3.83975
244	4	2.60853	2.82829	3.88027
245	4	2.6149	2.74985	3.94787
246	4	2.51983	2.6695	3.97662
247	4	2.63347	2.65653	3.78494
248	4	2.57403	2.5567	3.82705
249	4	2.63246	2.95303	3.87735
250	4	2.54283	2.81663	3.9926
251	4	2.64345	2.24843	3.81165
252	4	2.58546	2.45836	3.84635
253	4	2.63849	2.90825	3.91014
254	4	2.6637	2.64438	3.95978
255	4	2.66276	2.70453	3.99489
256	4	2.54407	2.60274	3.46244
257	4	2.5172	2.26155	3.5486
258	4	2.60423	2.86324	3.4008
259	4	2.53782	2.60176	3.49437
260	4	2.67394	2.66627	3.64221
261	4	2.47276	2.21376	3.16538
262	4	2.46982	2.39075	3.35651
263	4	2.63347	2.62222	3.56021
264	4	2.4456	2.2402	3.10372
265	4	2.46687	2.32479	3.35731
266	4	2.61384	2.54509	3.55531
267	4	2.50243	2.79027	3.14213
268	4	2.57978	2.56408	3.37741
269	4	2.59439	2.30884	3.47017
270	4	2.55388	2.23299	2.96851
271	4	2.59106	2.49224	3.29898
272	4	2.49554	1.45446	3.46726
273	4	2.53275	2.09016	3.04309
274	4	2.63347	2.5905	3.2559
275	4	2.48287	2.04632	3.52706
276	4	2.69984	2.66727	3.81809
277	4	2.62325	2.45807	3.84754
278	4	2.68931	3.04171	3.93186
279	4	2.67302	2.89353	3.96855
280	4	2.71433	2.4054	3.81663
281	4	2.60638	2.41123	3.89541
282	4	2.7185	3.01262	3.93622
283	4	2.72997	2.84244	3.9868
284	4	2.73799	2.6282	3.81332
285	4	2.64836	2.26148	3.90296
286	4	2.76492	2.74081	3.98756
287	4	2.75205	2.66431	3.85449
288	4	2.76492	2.68225	3.92505
289	4	2.75282	2.1135	3.9627
290	4	2.79379	2.78886	4.0043
291	4	2.80209	2.78022	3.89138
292	4	2.82282	2.88319	4.02117
