# Supplementary material for: Assessing the spatiotemporal interactions of mesopredators in Sumatra’s tropical rainforest
Source: PLoS One. 2018 Sep 19;13(9):e0202876. doi: 10.1371/journal.pone.0202876 (PMC6145507; doi:10.1371/journal.pone.0202876)
Supplement: S1 Dataset — (ZIP) [file pone.0202876.s001.zip › KS_Bayes_multispecies_Occ_2018.R]

##### set working directory #####
setwd("~/Desktop/Iding_MSc/01_Analyses/bayes_hierarchical_multispc")

##### Load required packages #####

require(coda)
require(wiqid)
require(rjags)
require(R2jags)
require(mcmcplots) # for plotting

##### Import detection matrices #####

# Carnivores
cl <- read.csv("cl.csv", header = T, row.names = 1)

gc <- read.csv("gc.csv", header = T, row.names = 1)


# Prey
mj <- read.csv("mj.csv", header = T, row.names = 1)

md <- read.csv("md.csv", header = T, row.names = 1)

mc <- read.csv("mc.csv", header = T, row.names = 1)
mc <- mc[1:76,]

pc <- read.csv("pc.csv", header = T, row.names = 1)
pc <- pc[1:76,]

ar <- read.csv("ar.csv", header = T, row.names = 1)
ar <- ar[1:76,]

##### Import site covariates #####

site.covs <- read.csv("site_cov.csv")
site.covs <- site.covs[1:76,]
site.covs

##### Scale covariates #####
site.covs$elev <- scale(site.covs$log_elev)
site.covs$river <- scale(site.covs$log_river)
site.covs$forest <- scale(site.covs$log_for)

##### Preliminary occupancy models #####

# If the number of potential covariates for occupancy and detection is high, 
# it may be desirable at this point to carry out single species occupancy models 
# to select those that are "significant". This step is not covered here, but packages 
# like unmarked can easily be implemented with the data provided.

############## Multi-species occupancy modelling ######################

# For background on the model, see the following reference: 
# Waddle et al. 2010 - A new parameterization for estimating co-occurrence of 
# interacting species. Ecological Applications 20:1467-1475.

#################
# SPECIFY MODEL # Lays out the model structure as a function
#################

model <- function() {
  
  #---------------------------------------------------------------------
  # ------------------PRIORS FOR INTERCEPT PARAMETERS-------------------
  #---------------------------------------------------------------------

  ## clouded leopard
  alpha.psi.cl ~ dunif(-10,10) 
  alpha.p.cl ~ dunif(-10,10)
  
  ## golden cat
  alpha.psi.gc ~ dunif(-10,10)
  alpha.p.gc ~ dunif(-10,10)
  
  ## muntjac
  alpha.psi.mj ~ dunif(-10,10)
  alpha.p.mj ~ dunif(-10,10)
  
  ## mousedeer
  alpha.psi.md ~ dunif(-10,10)
  alpha.p.md ~ dunif(-10,10)
  
  ## macaque
  alpha.psi.mc ~ dunif(-10,10)
  alpha.p.mc ~ dunif(-10,10)
  
  ## porcupine
  alpha.psi.pc ~ dunif(-10,10)
  alpha.p.pc ~ dunif(-10,10)
  
  ## argus
  alpha.psi.ar ~ dunif(-10,10)
  alpha.p.ar ~ dunif(-10,10)
  
  #-------------------------------------------------------------------------
  # ------------------PRIORS FOR INTER-SPECIFIC PARAMETERS------------------
  #-------------------------------------------------------------------------
  
  # CL-GC
  beta.psi.WithCL.gc ~ dunif(-10,10)
  beta.p.WithCL.gc ~ dunif(-10,10)
  
  # GC-CL
  beta.psi.WithGC.cl ~ dunif(-10,10)
  beta.p.WithGC.cl ~ dunif(-10,10)
  
  # PREY-CL
  # mj-cl
  beta.psi.WithMJ.cl ~ dunif(-10,10)
  beta.p.WithMJ.cl ~ dunif(-10,10)
  
  # md-cl
  beta.psi.WithMD.cl ~ dunif(-10,10)
  beta.p.WithMD.cl ~ dunif(-10,10)
  
  # mc-cl
  beta.psi.WithMC.cl ~ dunif(-10,10)
  beta.p.WithMC.cl ~ dunif(-10,10)
  
  # pc-cl
  beta.psi.WithPC.cl ~ dunif(-10,10)
  beta.p.WithPC.cl ~ dunif(-10,10)
  
  # ar-cl
  beta.psi.WithAR.cl ~ dunif(-10,10)
  beta.p.WithAR.cl ~ dunif(-10,10)
  
  # PREY-GC
  # mj-gc
  beta.psi.WithMJ.gc ~ dunif(-10,10)
  beta.p.WithMJ.gc ~ dunif(-10,10)
  
  # md-gc
  beta.psi.WithMD.gc ~ dunif(-10,10)
  beta.p.WithMD.gc ~ dunif(-10,10)
  
  # mc-gc
  beta.psi.WithMC.gc ~ dunif(-10,10)
  beta.p.WithMC.gc ~ dunif(-10,10)
  
  # pc-gc
  beta.psi.WithPC.gc ~ dunif(-10,10)
  beta.p.WithPC.gc ~ dunif(-10,10)
  
  # ar-gc
  beta.psi.WithAR.gc ~ dunif(-10,10)
  beta.p.WithAR.gc ~ dunif(-10,10)
  
  #-------------------------------------------------------------------------------
  # ------------------PRIORS FOR COVARIATE EFFECTS--------------------------------
  #-------------------------------------------------------------------------------
  
  # Occupancy
  
  #------CL
  beta.elev.psi.cl ~ dunif(-10,10) # distance to forest edge weighted highest
  beta.river.psi.cl ~ dunif(-10,10)
  beta.forest.psi.cl ~ dunif(-10,10)
  
  #------GC
  beta.elev.psi.gc ~ dunif(-10,10) # elevation and river signif site covar
  beta.river.psi.gc ~ dunif(-10,10)
  beta.forest.psi.gc ~ dunif(-10,10)
  
  #------MJ
  beta.elev.psi.mj ~ dunif(-10,10) # forest edge signif site covar
  beta.river.psi.mj ~ dunif(-10,10)
  beta.forest.psi.mj ~ dunif(-10,10)
  
  #------MD # data too small, constant model best describe single spc occp
  beta.elev.psi.md ~ dunif(-10,10) # forest edge signif site covar
  beta.river.psi.md ~ dunif(-10,10)
  beta.forest.psi.md ~ dunif(-10,10)
  
  #------MC
  beta.elev.psi.mc ~ dunif(-10,10) # elevation signif site covar
  beta.river.psi.mc ~ dunif(-10,10)
  beta.forest.psi.mc ~ dunif(-10,10)
  
  #------PC
  beta.elev.psi.pc ~ dunif(-10,10) # elevation signif site covar
  beta.river.psi.pc ~ dunif(-10,10)
  beta.forest.psi.pc ~ dunif(-10,10)
  
  #------AR
  beta.elev.psi.ar ~ dunif(-10,10) # three combination of site covar as the best model
  beta.river.psi.ar ~ dunif(-10,10)
  beta.forest.psi.ar ~ dunif(-10,10)
  
  
  # Detection - not modelled as a function of covariates for now
  
  #----------------------------------------------------------------
  #-------------------LIKELIHOODS----------------------------------
  #----------------------------------------------------------------
  
  #---------------------------- OCCUPANCY
  
  for (i in 1:n) {
    
    z.mj[i] ~ dbern(psi.mj[i])
    
    #++++++++++++++++ MJ  +++++++++++++++++++++++++++++++++++++++++
    logit(psi.mj[i]) <- alpha.psi.mj + beta.forest.psi.mj * forest[i] 
    + beta.elev.psi.mj * elev[i] + beta.river.psi.mj * river[i]
    #++++++++++++++++++++++++++++++++++++++++++++++++++++++++++++++++++++
  }
  
  for (i in 1:n) {
    
    z.md[i] ~ dbern(psi.md[i])
    #++++++++++++++++ MD  +++++++++++++++++++++++++++++++++++++++++
    
    logit(psi.md[i]) <- alpha.psi.md + beta.forest.psi.md * forest[i] 
    + beta.elev.psi.md * elev[i] + beta.river.psi.md * river[i]
    #++++++++++++++++++++++++++++++++++++++++++++++++++++++++++++++++++++
  }
  
  for (i in 1:n) {
    
    z.mc[i] ~ dbern(psi.mc[i])
    #++++++++++++++++ MC  +++++++++++++++++++++++++++++++++++++++++
    
    logit(psi.mc[i]) <- alpha.psi.mc + beta.elev.psi.mc * elev[i] 
    + beta.forest.psi.md * forest[i] + beta.river.psi.md * river[i]
    #++++++++++++++++++++++++++++++++++++++++++++++++++++++++++++++++++++
  }
  
  for (i in 1:n) {
    
    z.pc[i] ~ dbern(psi.pc[i])
    #++++++++++++++++ PC  +++++++++++++++++++++++++++++++++++++++++
    
    logit(psi.pc[i]) <- alpha.psi.pc + beta.elev.psi.pc * elev[i]
    + beta.forest.psi.md * forest[i] + beta.river.psi.md * river[i]
    #++++++++++++++++++++++++++++++++++++++++++++++++++++++++++++++++++++
  }
  
  for (i in 1:n) {
    
    z.ar[i] ~ dbern(psi.ar[i])
    #++++++++++++++++ AR  +++++++++++++++++++++++++++++++++++++++++
    
    logit(psi.ar[i]) <- alpha.psi.ar + beta.elev.psi.ar * elev[i] 
    + beta.river.psi.ar * river[i] + beta.forest.psi.ar * forest[i]
    
    #++++++++++++++++++++++++++++++++++++++++++++++++++++++++++++++++++++
  }
  
  # Remove covariates if they are not significant (from single species models) 
  # I added all covariates instead
  
  for (i in 1:n) {
    
    z.cl[i] ~ dbern(psi.cl[i])
    #++++++++++++++++ CL  +++++++++++++++++++++++++++++++++++++++++
    logit(psi.cl[i]) <- alpha.psi.cl 
                    + beta.forest.psi.cl * forest[i]
                    + beta.elev.psi.cl * elev[i]
                    + beta.river.psi.cl * river[i]
                    + beta.psi.WithMJ.cl * z.mj[i] 
                    + beta.psi.WithMD.cl * z.md[i] 
                    + beta.psi.WithMC.cl * z.mc[i]
                    + beta.psi.WithPC.cl * z.pc[i]
                    + beta.psi.WithAR.cl * z.ar[i] #### Add other prey species
    #++++++++++++++++++++++++++++++++++++++++++++++++++++++++++++++++++++
  }
  
  for (i in 1:n) {
    
    z.gc[i] ~ dbern(psi.gc[i])
    #++++++++++++++++ GC  +++++++++++++++++++++++++++++++++++++++++
    
    logit(psi.gc[i]) <- alpha.psi.gc + beta.elev.psi.gc * elev[i] 
                    + beta.river.psi.gc * river[i]
                    + beta.forest.psi.gc * forest[i]
                    + beta.psi.WithCL.gc * z.cl[i] 
                    + beta.psi.WithMJ.gc * z.mj[i] 
                    + beta.psi.WithPC.gc * z.pc[i] 
                    + beta.psi.WithMD.gc * z.md[i]
                    + beta.psi.WithMC.gc * z.mc[i]
                    + beta.psi.WithAR.gc * z.ar[i] #### Add other prey species
    #++++++++++++++++++++++++++++++++++++++++++++++++++++++++++++++++++++
  }
  
  #---------------------------- DETECTION PROBABILITY
  
  for (i in 1:n) {
    for (j in 1:m) {
      
      y.cl[i,j] ~ dbern(apparent.p.cl[i,j]) 
      apparent.p.cl[i,j] <- z.cl[i] * p.cl[i,j]
      #================= CL ===========================
      logit(p.cl[i,j]) <- alpha.p.cl
      #============================================================
    }
  }
  
  for (i in 1:n) {
    for (j in 1:m) {
      
      y.gc[i,j] ~ dbern(apparent.p.gc[i,j]) 
      apparent.p.gc[i,j] <- z.gc[i] * p.gc[i,j]
      #================= GC ===========================
      logit(p.gc[i,j]) <- alpha.p.gc
      #============================================================
    }
  }
  
  for (i in 1:n) {
    for (j in 1:m) {
      
      y.mj[i,j] ~ dbern(apparent.p.mj[i,j]) 
      apparent.p.mj[i,j] <- z.mj[i] * p.mj[i,j]
      #================= MJ ===========================
      logit(p.mj[i,j]) <- alpha.p.mj
      #============================================================
    }
  }
  
  for (i in 1:n) {
    for (j in 1:m) {
      
      y.md[i,j] ~ dbern(apparent.p.md[i,j]) 
      apparent.p.md[i,j] <- z.md[i] * p.md[i,j]
      #================= MD ===========================
      logit(p.md[i,j]) <- alpha.p.md
      #============================================================
    }
  }
  
  for (i in 1:n) {
    for (j in 1:m) {
      
      y.pc[i,j] ~ dbern(apparent.p.pc[i,j]) 
      apparent.p.pc[i,j] <- z.pc[i] * p.pc[i,j]
      
      #================= PC ===========================
      
      logit(p.pc[i,j]) <- alpha.p.pc
      
      #============================================================
    }
  }

  
  for (i in 1:n) {
    for (j in 1:m) {
      
      y.mc[i,j] ~ dbern(apparent.p.mc[i,j]) 
      apparent.p.mc[i,j] <- z.mc[i] * p.mc[i,j]
      #================= MC ===========================
      logit(p.mc[i,j]) <- alpha.p.mc
      #============================================================
    }
  }
  
  for (i in 1:n) {
    for (j in 1:m) {
      
      y.ar[i,j] ~ dbern(apparent.p.ar[i,j]) 
      apparent.p.ar[i,j] <- z.ar[i] * p.ar[i,j]
      #================= MC ===========================
      logit(p.ar[i,j]) <- alpha.p.ar
      #============================================================
    }
  }
}

########
# DATA # Contains all the data to feed into the model
########

data <- list(
  n = 76, 											# number of sites
  m = 10, 											# number of occasions
  y.cl = cl, 										# clouded leopard detection matrix
  y.gc = gc, 										# golden cat detection matrix
  y.mj = mj, 								    # muntjac detection matrix
  y.md = md,                    # m. deer detection matrix
  y.mc = mc,                    # macaque detection matrix
  y.pc = pc,                    # porcupine detection matrix
  y.ar = ar,                    # argus detection matrix
  
  elev = as.vector(site.covs$elev), 			# site elevation
  river = as.vector(site.covs$river),
  forest = as.vector(site.covs$forest)
)

##############
# PARAMETERS # Vector of all the parameters to be estimated from the model
##############

params = c(
  "alpha.psi.cl", 
  "alpha.psi.gc", 
  "alpha.psi.mj",
  "alpha.psi.md",
  "alpha.psi.mc",
  "alpha.psi.pc",
  "alpha.psi.ar",
  
  "beta.psi.WithMJ.cl", 
  "beta.psi.WithMJ.gc",
  "beta.psi.WithMD.cl",
  "beta.psi.WithMD.gc",
  "beta.psi.WithMC.cl",
  "beta.psi.WithMC.gc",
  "beta.psi.WithPC.cl",
  "beta.psi.WithPC.gc",
  "beta.psi.WithAR.cl",
  "beta.psi.WithAR.gc",
  
  "beta.psi.WithCL.gc",
  
  "alpha.p.cl", 
  "alpha.p.gc", 
  "alpha.p.mj", 
  "alpha.p.pc",
  "alpha.p.mc",
  "alpha.p.md",
  'alpha.p.ar',

  "beta.elev.psi.cl",
  "beta.elev.psi.gc",
  "beta.elev.psi.mj",
  "beta.elev.psi.md",
  "beta.elev.psi.mc",
  "beta.elev.psi.pc",
  "beta.elev.psi.ar",
  
  "beta.river.psi.cl",
  "beta.river.psi.gc",
  "beta.river.psi.mj",
  "beta.river.psi.md",
  "beta.river.psi.mc",
  "beta.river.psi.pc",
  "beta.river.psi.ar",

  "beta.forest.psi.cl",  
  "beta.forest.psi.gc",
  "beta.forest.psi.mj",
  "beta.forest.psi.md",
  "beta.forest.psi.mc",
  "beta.forest.psi.pc",
  "beta.forest.psi.ar"
)

###################
# STARTING VALUES # Initial starting values for all parameters in the model 
# (same list as ################## params above)

inits <- function() {
  
  list(
    alpha.psi.cl = runif(1, -5, 5),
    alpha.psi.gc = runif(1, -5, 5),
    alpha.psi.mj = runif(1, -5, 5),
    alpha.psi.md = runif(1, -5, 5),
    alpha.psi.mc = runif(1, -5, 5),
    alpha.psi.pc = runif(1, -5, 5),
    alpha.psi.ar = runif(1, -5, 5),
   
    beta.psi.WithMJ.cl = runif(1, -5, 5), 
    beta.psi.WithMJ.gc = runif(1, -5, 5),
    beta.psi.WithMD.cl = runif(1, -5, 5),
    beta.psi.WithMD.gc = runif(1, -5, 5),
    beta.psi.WithMC.cl = runif(1, -5, 5),
    beta.psi.WithMC.gc = runif(1, -5, 5),
    beta.psi.WithPC.cl = runif(1, -5, 5),
    beta.psi.WithPC.gc = runif(1, -5, 5),
    beta.psi.WithAR.cl = runif(1, -5, 5),
    beta.psi.WithAR.gc = runif(1, -5, 5),
    
    beta.psi.WithCL.gc = runif(1, -5, 5),
       
    alpha.p.cl = runif(1, -5, 5),
    alpha.p.gc = runif(1, -5, 5), 
    alpha.p.mj = runif(1, -5, 5),
    alpha.p.md = runif(1, -5, 5),
    alpha.p.mc = runif(1, -5, 5),
    alpha.p.pc = runif(1, -5, 5),
    alpha.p.ar = runif(1, -5, 5),
    
    ## CL with prey
    beta.elev.psi.cl = runif(1, -5, 5),
    beta.elev.psi.gc = runif(1, -5, 5),
    beta.elev.p.mj = runif(1, -5, 5), 
    beta.elev.p.md = runif(1, -5, 5),
    beta.elev.p.mc = runif(1, -5, 5), 
    beta.elev.p.pc = runif(1, -5, 5),
    beta.elev.p.ar = runif(1, -5, 5),
    
    beta.river.psi.cl = runif(1, -5, 5),
    beta.river.psi.gc = runif(1, -5, 5),
    beta.river.p.mj = runif(1, -5, 5),
    beta.river.p.md = runif(1, -5, 5),
    beta.river.p.mc = runif(1, -5, 5),
    beta.river.p.pc = runif(1, -5, 5),
    beta.river.p.ar = runif(1, -5, 5),
    
    beta.forest.psi.cl = runif(1, -5, 5),
    beta.forest.psi.gc = runif(1, -5, 5),
    beta.forest.p.mj = runif(1, -5, 5), 
    beta.forest.p.md = runif(1, -5, 5),
    beta.forest.p.mc = runif(1, -5, 5),
    beta.forest.p.pc = runif(1, -5, 5),
    beta.forest.p.ar = runif(1, -5, 5),
    
    z.cl = as.integer(apply(y.cl, 1, sum, na.rm = T)>0),
    z.gc = as.integer(apply(y.gc, 1, sum, na.rm = T)>0),
    z.mj = as.integer(apply(y.mj, 1, sum, na.rm = T)>0),
    z.md = as.integer(apply(y.md, 1, sum, na.rm = T)>0),
    z.mc = as.integer(apply(y.mc, 1, sum, na.rm = T)>0),
    z.pc = as.integer(apply(y.pc, 1, sum, na.rm = T)>0),
    z.ar = as.integer(apply(y.ar, 1, sum, na.rm = T)>0)
  )
}

##### FIT MODEL #####

fitbg <- jags.parallel(data = data, inits = inits, parameters.to.save = params, model.file = model, n.chains = 4, n.iter = 50000, n.burnin = 10000)
fitbg
# Save output
save("fitbg", file="Iding_occ2sps_bungo.RData")
load("Iding_occ2sps_bungo.RData")

##### Plot posterior distributions #####

# Inter-specific effects on occupancy

denplot(fitbg, parms = c("beta.psi.WithCL.gc"), collapse = T, 
        style = "plain", xlim = c(-10,10),
        ylim = c(0,0.80), col = "black", lwd = 2, main = "")


abline(v = 0, lty = 2)
legend('topleft', c("2.2% < 0 < 97.8%"), col = "green", lty = 2)

denplot(fitbg, parms = c("beta.psi.WithCL.gc"), collapse = T, 
        style = "plain", xlim = c(-10,10),
        ylim = c(0,0.60), col = "black", lwd = 2, main = "Bungo")
legend("topleft", legend = c("CL-Golden cat", "CL-Muntjac", "CL-Mouse deer", "CL-Porcupine", 
                             "CL-Macaque", "CL-Argus"), 
       col = c("black", "blue", "brown", "red", "green", "grey"), lty = c(1,2,3,4,5,6))
legend("bottomleft", legend = "avoidance")
legend("bottomright", legend = "overlap")

###### untuk mengetahui prosentase overlap #######
# CL-GC 0.909 43.3% < 0 < 56.7%
# CL-MJ 2.26  33.6% < 0 < 66.4%
# CL-MD -2.35 67.8% < 0 < 32.2%
# CL-PC 3.35  24.6% < 0 < 75.4%
# CL-MC-2.59  71.0% < 0 < 29.0%
# CL-AR 1.81  37.2% < 0 < 62.8%
#########
denplot(fitbg, parms = c("beta.psi.WithCL.gc"), collapse = T, 
        style = "plain", xlim = c(-10,10),
        ylim = c(0,0.60), col = "black", lwd = 2, main = "Bungo")
denplot(fitbg, parms = c("beta.psi.WithMJ.cl"), collapse = T, style = "plain", add = T, col = "blue", lty = 2, lwd = 1)
denplot(fitbg, parms = c("beta.psi.WithMD.cl"), collapse = T, style = "plain", add = T, col = "brown", lty = 3, lwd = 1)
denplot(fitbg, parms = c("beta.psi.WithPC.cl"), collapse = T, style = "plain", add = T, col = "red", lty = 4, lwd = 1)
denplot(fitbg, parms = c("beta.psi.WithMC.cl"), collapse = T, style = "plain", add = T, col = "green", lty = 5, lwd = 1)
denplot(fitbg, parms = c("beta.psi.WithAR.cl"), collapse = T, style = "plain", add = T, col = "grey", lty = 6, lwd = 1)
abline(v = 0, lty = 2)
legend("topleft", legend = c("CL-Golden cat (56.7%)", "CL-Muntjac (66.4%)", "CL-Mouse deer (32.2%)", "CL-Porcupine (75.4%)", 
                             "CL-Macaque (29.0%)", "CL-Argus (62.8%)"), 
       col = c("black", "blue", "brown", "red", "green", "grey"), lty = c(1,2,3,4,5,6))
legend("bottomleft", legend = "avoidance")
legend("bottomright", legend = "overlap")

########
# GC-MJ 0.209  49.2% < 0 < 50.8%
# GC-MD 0.323  48.2% < 0 < 51.8%
# GC-PC 4.20   16.2% < 0 < 83.8%
# GC-MC 4.84   14.5% < 0 < 85.5%
# GC-AR 1.98   34.2% < 0 < 65.8%

########## CL ##########

denplot(fitbg, parms = c("beta.psi.WithMJ.gc"), collapse = T, 
        style = "plain", xlim = c(-10,10),
        ylim = c(0,0.60), col = "black", lwd = 2, main = "Bungo")
denplot(fitbg, parms = c("beta.psi.WithMJ.gc"), collapse = T, style = "plain", add = T, col = "blue", lty = 2, lwd = 1)
denplot(fitbg, parms = c("beta.psi.WithMD.gc"), collapse = T, style = "plain", add = T, col = "brown", lty = 3, lwd = 1)
denplot(fitbg, parms = c("beta.psi.WithPC.gc"), collapse = T, style = "plain", add = T, col = "red", lty = 4, lwd = 1)
denplot(fitbg, parms = c("beta.psi.WithMC.gc"), collapse = T, style = "plain", add = T, col = "green", lty = 5, lwd = 1)
denplot(fitbg, parms = c("beta.psi.WithAR.gc"), collapse = T, style = "plain", add = T, col = "grey", lty = 6, lwd = 1)
abline(v = 0, lty = 2)
legend("topleft", legend = c("GC-Muntjac (50.8%)", "GC-Mouse deer (51.8%)", "GC-Porcupine (83.8%)", 
                             "GC-Macaque (85.5%)", "GC-Argus (65.8%)"), 
                            col = c("black", "blue", "brown", "red", "green", "grey"), lty = c(1,2,3,4,5,6))
legend("bottomleft", legend = "avoidance")
legend("bottomright", legend = "overlap")

w <- as.Bwiqid(fitbg)

tracePlot(w)
traceplot(fit2)


#######  ###
plot(w, "beta.psi.WithAR.gc", xlim= c(-10, 10), compVal=0, main= "golden cat vs argus",
     xlab = "log-odds effect" )

acfPlot(w, lag.max=10)

?plot

plot(w, "beta.psi.WithCL.gc", xlim= c(-10, 10), compVal=0, xlab= "CL vs GC", lty = 1, lwd = 1)
plot(w, "beta.psi.WithMJ.cl", xlim= c(-10, 10), compVal=0, xlab= "CL vs MJ", lty = 1, lwd = 1)
plot(w, "beta.psi.WithMD.cl", xlim= c(-10, 10), compVal=0, xlab= "CL vs MD", lty = 1, lwd = 1)
plot(w, "beta.psi.WithMC.cl", xlim= c(-10, 10), compVal=0, xlab= "CL vs MC", lty = 1, lwd = 1)
plot(w, "beta.psi.WithPC.cl", xlim= c(-10, 10), compVal=0, xlab= "CL vs PC", lty = 1, lwd = 1)
plot(w, "beta.psi.WithAR.cl", xlim= c(-10, 10), compVal=0, xlab= "CL vs AR", lty = 1, lwd = 1)

plot(w, "beta.psi.WithMJ.gc", xlim= c(-10, 10), compVal=0, xlab= "GC vs MJ", lty = 1, lwd = 1)
plot(w, "beta.psi.WithMD.gc", xlim= c(-10, 10), compVal=0, xlab= "GC vs MD", lty = 1, lwd = 1)
plot(w, "beta.psi.WithMC.gc", xlim= c(-10, 10), compVal=0, xlab= "GC vs MC", lty = 1, lwd = 1)
plot(w, "beta.psi.WithPC.gc", xlim= c(-10, 10), compVal=0, xlab= "GC vs PC", lty = 1, lwd = 1)
plot(w, "beta.psi.WithAR.gc", xlim= c(-10, 10), compVal=0, xlab= "GC vs AR", lty = 1, lwd = 1)
