# Supplementary material for: Assessing the spatiotemporal interactions of mesopredators in Sumatra’s tropical rainforest
Source: PLoS One. 2018 Sep 19;13(9):e0202876. doi: 10.1371/journal.pone.0202876 (PMC6145507; doi:10.1371/journal.pone.0202876)
Supplement: S1 Dataset — (ZIP) [file pone.0202876.s001.zip › overlap_KerinciSeblat_2018.R]

### set working directory =====
setwd ("~/Desktop/Iding_MSc/01_Analyses/overlap")

# open package ==== 
library(overlap)

### open/ import data from CSV ====

all <- read.csv("focal.csv")
summary (all)

### name for focal species ====
# cl = clouded leopard (macandahan)
# gc = golden cat (kucingemas)
# kj = muntjac (kijang)
# kc = mousedeer (kancil)
# br = macaque (beruk)
# ln = porcupine (landak)
# ku = argus (kuau)
### change time format into radian ====
timeRad <- all$time * 2*pi 

#=== each species =====
gc <- timeRad[all$spc == 'kucingemas' & all$sa == 'Ipuh'] # extract data only from 'Ipuh'
cl <- timeRad[all$spc == 'macandahan' & all$sa == 'Ipuh']
#===== do for other species ====

#===== check how many photos =====
table(all$spc, all$sa == 'Ipuh')

#===== make density plot =================================================================================

densityPlot(gc, rug=TRUE, adjust=0.2, main= "", xlab="time (24 hrs)")
#===== do for other species ====

#### ==== calculate species overlap =====
( clgc <- overlapEst(cl, gc) ) # clouded leopard - golden cat

# Calculate estimates of overlap between golden cat and others
( gckj <- overlapEst(gc, kj) ) # golden cat - muntjac
#===== do for other species ====

# Calculate estimates of overlap between cleopard and others
( clkj <- overlapEst(cl, kj) ) # clouded leopard - muntjac
( clkc <- overlapEst(cl, kc) ) # clouded leopard - mousedeer
#===== do for other species ====

#===== save overlap values in a file ====
dhat1 <- c(clgc, gckj, gckc, gcbr, gcln, gcku, clkj, clkc, clbr, clln, clku)
write.csv(dhat1, file = "dhat_table_Ipuh.csv")

####==== resamples with bootstrap ===== 
bcl <- resample(cl, 999)
#===== do for other species ====

#####===== checking sample size of the data ====
# For samples of about 50, Dhat1 gives the best estimates, together with
# confidence intervals from a smoothed bootstrap with norm0 or basic0 confidence interval.

#############---------------- golden cat -------------------------------------################


###### Perhitungan mean dari Dhat ==================================================================================
bsOutclgc <- bootEst(bcl, bgc, adjust=c(0.8, NA, NA)) 
# CLEOPARD-golden cat used Dhat1 because data less 50 data points
save(bsOutclgc, file= "cl-gc_Ipuh.RData")
m1 <- colMeans(bsOutclgc)

## golden cat - muntjac===================================================
bsOutgckj <- bootEst(bgc, bkj, adjust=c(NA, 0.8, NA)) 
save(bsOutgckj, file= "kemas-muntjac_Ipuh.RData")
m2 <- colMeans(bsOutgckj)
## golden cat - mousedeer=================================================
bsOutgckc <- bootEst(bgc, bkc, adjust=c(0.8, NA, NA)) 
save(bsOutgckc, file= "kemas-mousedeer_Ipuh.RData")
m3 <- colMeans(bsOutgckc)
## golden cat - macaque===================================================
bsOutgcbr <- bootEst(bgc, bbr, adjust=c(NA, 0.8, NA)) 
save(bsOutgcbr, file= "kemas-macaque_Ipuh.RData")
m4 <- colMeans(bsOutgcbr)
## golden cat - porcupine=================================================
bsOutgcln <- bootEst(bgc, bln, adjust=c(NA, 0.8, NA)) 
save(bsOutgcln, file= "kemas-porcupine_Ipuh.RData")
m5 <- colMeans(bsOutgcln)
## golden cat - argus=====================================================
bsOutgcku <- bootEst(bgc, bku, adjust=c(NA, 0.8, NA)) 
save(bsOutgcku, file= "kemas-argus_Ipuh.RData")
m6 <- colMeans(bsOutgcku)


## clouded leopard - muntjac==============================================
bsOutclkj <- bootEst(bcl, bkj, adjust=c(NA, 0.8, NA)) 
save(bsOutclkj, file= "macan-muntjac_Ipuh.RData")
m7 <- colMeans(bsOutclkj)

## clouded leopard - mousedeer============================================
bsOutclkc <- bootEst(bcl, bkc, adjust=c(0.8, NA, NA)) 
save(bsOutclkc, file= "macan-mousedeer_Ipuh.RData")
m8 <- colMeans(bsOutclkc)
## clouded leopard - macaque==============================================
bsOutclbr <- bootEst(bcl, bbr, adjust=c(NA, 0.8, NA)) 
save(bsOutclbr, file= "macan-macaque_Ipuh.RData")
m9 <- colMeans(bsOutclbr)
## clouded leopard - porcupine============================================
bsOutclln <- bootEst(bcl, bln, adjust=c(NA, 0.8, NA)) 
save(bsOutclln, file= "macan-porcupine_Ipuh.RData")
m10 <- colMeans(bsOutclln)
## clouded leopard - argus================================================
bsOutclku <- bootEst(bcl, bku, adjust=c(NA, 0.8, NA)) 
save(bsOutclku, file= "macan-argus_Ipuh.RData")
m11 <- colMeans(bsOutclku)

####==== Mean Dhat ========

mall <- c(m1, m2, m3, m4, m5, m6, m7, m8, m9, m10, m11)
write.csv(mall, file = "mdhat_table_Ipuh.csv")
#################################################################################
#################################################################################


# change column 1 (Dhat) into vector:

bs1 <- as.vector(bsOutclgc[, 1]) #cleopard-gc
sd1 <- sd(bs1)
#################################################################################

bs2 <- as.vector(bsOutgckj[, 2]) #gc-muntjac
sd2 <- sd(bs2)

bs3 <- as.vector(bsOutgckc[, 1]) #gc-mousedeer
sd3 <- sd(bs3)

bs4 <- as.vector(bsOutgcbr[, 2]) #gc-macaque
sd4 <- sd(bs4)

bs5 <- as.vector(bsOutgcln[, 2]) #gc-porcupine
sd5 <- sd(bs5)

bs6 <- as.vector(bsOutgcku[, 2]) #gc-argus
sd6 <- sd(bs6)

#==============================================================

bs7 <- as.vector(bsOutclkj[, 2]) #cl-muntjac
sd7 <- sd(bs7)

bs8 <- as.vector(bsOutclkc[, 1]) #cl-mousedeer
sd8 <- sd(bs8)

bs9 <- as.vector(bsOutclbr[, 2]) #cl-macaque
sd9 <- sd(bs9)

bs10 <- as.vector(bsOutclln[, 2]) #cl-porcupine
sd10 <- sd(bs10)

bs11 <- as.vector(bsOutclku[, 2]) #cl-argus
sd11 <- sd(bs11)

####==== Standard Deviation ====

SD <- c(sd1, sd2, sd3, sd4, sd5, sd6, sd7, sd8, sd9, sd10, sd11)
write.csv(SD, file = "SD_table_Ipuh.csv")
#==============================================================
#mendapatkan confidence interval dari data t0 (awal) dengan hasil bootstrap

ci1 <- bootCI(clgc[1], bs1, conf = 0.95) #cleopard - golden cat

ci2 <- bootCI(gckj[2], bs2, conf = 0.95) #golden cat - muntjac
ci3 <- bootCI(gckc[1], bs3, conf = 0.95) #golden cat - mousedeer
ci4 <- bootCI(gcbr[2], bs4, conf = 0.95) #golden cat - macaque
ci5 <- bootCI(gcln[2], bs5, conf = 0.95) #golden cat - porcupine
ci6 <- bootCI(gcku[2], bs6, conf = 0.95) #golden cat - argus

#==============================================================
ci7 <- bootCI(clkj[2], bs7, conf = 0.95) #clouded leopard - muntjac
ci8 <- bootCI(clkc[1], bs8, conf = 0.95) #clouded leopard - mousedeer
ci9 <- bootCI(clbr[2], bs9, conf = 0.95) #clouded leopard - macaque
ci10 <- bootCI(clln[2], bs10, conf = 0.95) #clouded leopard - porcupine
ci11 <- bootCI(clku[2], bs11, conf = 0.95) #clouded leopard - argus

#===== Confidence Interval ============
CI <- c(ci1, ci2, ci3, ci4, ci5, ci6, ci7, ci8, ci9, ci10, ci11)
write.csv(CI, file = "CI_table_Ipuh.csv")

# clouded leopard vs golden cat
#=======================================================================================
overlapPlot(cl, gc, xcenter="midnight")
overlapPlot(cl, gc)
legend('topleft', c("c. leopard", "g. cat"), lty=c(1, 2), col=c("black", "blue"), bty='n')
legend('topright', "D-hat : 0.62 95% CI: 0.49-0.83", col= "red", bty='n')
#=======================================================================================
# golden cat vs muntjac
#=======================================================================================
overlapPlot(gc, kj, xcenter="midnight", main="golden cat-muntjak (Ipuh)")
overlapPlot(gc, kj, main = "")
legend('topleft', c("g. cat", "muntjak"), lty=c(1, 2), col=c("black", "blue"), bty='n')
legend('topright', "D-hat : 0.73 95% CI: 0.63-0.90", col= "red", bty='n')
#=======================================================================================
# golden cat vs mousedeer
#=======================================================================================
overlapPlot(gc, kc, xcenter="midnight", main="golden cat-mousedeer (Ipuh)")
overlapPlot(gc, kc, main = "")
legend('topleft', c("g. cat", "mousedeer"), lty=c(1, 2), col=c("black", "blue"), bty='n')
legend('topright', "D-hat : 0.61 95% CI: 0.47-0.80", col= "red", bty='n')
#=======================================================================================
# golden cat vs macaque
#=======================================================================================
overlapPlot(gc, br, xcenter="midnight", main="golden cat-macaque (Ipuh)")
overlapPlot(gc, br, main = "")
legend('topleft', c("g. cat", "macaque"), lty=c(1, 2), col=c("black", "blue"), bty='n')
legend('topright', "D-hat : 0.72 95% CI: 0.59-0.91", col= "red", bty='n')
#=======================================================================================
# golden cat vs porcupine
#=======================================================================================
overlapPlot(gc, ln, xcenter="midnight", main="golden cat-porcupine (Ipuh)")
overlapPlot(gc, ln, main ="")
legend('topleft', c("g. cat", "porcupine"), lty=c(1, 2), col=c("black", "blue"), bty='n')
legend('topright', "D-hat : 0.26 95% CI: 0.180-0.37", col= "red", bty='n')
#=======================================================================================
# golden cat vs argus
#=======================================================================================
overlapPlot(gc, ku, xcenter="midnight", main="golden cat-argus (Ipuh)")
overlapPlot(gc, ku, main = "")
legend('topleft', c("g. cat", "argus"), lty=c(1, 2), col=c("black", "blue"), bty='n')
legend('topright', "D-hat : 0.73 95% CI: 0.62-0.90", col= "red", bty='n')
#=======================================================================================
#=======================================================================================

######################################################################################## 
# cleopard vs muntjac
#=======================================================================================
overlapPlot(cl, kj, xcenter="midnight", main="clouded leopard-muntjac (Ipuh)")
overlapPlot(cl, kj, main = "")
legend('topleft', c("c. leopard", "muntjac"), lty=c(1, 2), col=c("black", "blue"), bty='n')
legend('topright', "D-hat : 0.69 95% CI: 0.57-0.85", col= "red", bty='n')
#=======================================================================================
# cleopard vs mousedeer
#=======================================================================================
overlapPlot(cl, kc, xcenter="midnight", main="clouded leopard-mouse deer (Ipuh)")
overlapPlot(cl, kc, main = "")
legend('topleft', c("c. leopard", "mouse deer"), lty=c(1, 2), col=c("black", "blue"), bty='n')
legend('topright', "D-hat : 0.75 95% CI: 0.67-0.93", col= "red", bty='n')
#=======================================================================================
# cleopard vs macaque
#=======================================================================================
overlapPlot(cl, br, xcenter="midnight", main="clouded leopard-macaque (Ipuh)")
legend('topleft', c("c. leopard", "macaque"), lty=c(1, 2), col=c("black", "blue"), bty='n')
legend('top', "D-hat : 0.60 95% CI: 0.49-0.75", col= "red", bty='n')
#=======================================================================================
# cleopard vs porcupine
#=======================================================================================
overlapPlot(cl, ln, xcenter="midnight", main="clouded leopard-porcupine (Ipuh)")
legend('topleft', c("c. leopard", "porcupine"), lty=c(1, 2), col=c("black", "blue"), bty='n')
legend('top', "D-hat : 0.62 95% CI: 0.46-0.75", col= "red", bty='n')
#=======================================================================================
# cleopard vs argus
#=======================================================================================
overlapPlot(cl, ku, xcenter="midnight", main="clouded leopard-argus (Ipuh)")
legend('topleft', c("c. leopard", "argus"), lty=c(1, 2), col=c("black", "blue"), bty='n')
legend('top', "D-hat : 0.50 95% CI: 0.39-0.65", col= "red", bty='n')
#=======================================================================================
